# Supplementary material for: Protein-Binding Microarray Analysis of Tumor Suppressor AP2α Target Gene Specificity
Source: PLoS One. 2011 Aug 18;6(8):e22895. doi: 10.1371/journal.pone.0022895 (PMC3158074; doi:10.1371/journal.pone.0022895)
Supplement: Table S4 — Potential AP2α target sequences identified by PBM using the nuclear protein extract from normal breast tissues. Sequences bound by AP2α protein in nuclear cell extract from healthy breast tissues on hu6k microarray (P<0.05). (XLS) [file pone.0022895.s009.xls]

## Sheet: Feuil1
Table S4: Potential AP2a target sequences identified by PBM using the nuclear protein extract from normal breast tissues
Name	ID	Description	logFC	average AP2 binding	P Value
RCN2	NM_002902	reticulocalbin 2, EF-hand calcium binding domain	2.18166	10.0983	5.31227e-06
DKFZP434L1021	IN_132		2.30362	10.6567	6.16291e-06
DGUOK	NM_001929	deoxyguanosine kinase	2.21561	10.8722	3.02718e-05
GDF9	NM_005260	growth differentiation factor 9	2.30557	10.844	6.64259e-05
TG	NM_003235	thyroglobulin	2.44111	10.6577	6.71575e-05
RAP1GA1	NM_002885	RAP1, GTPase activating protein 1	1.91856	9.53412	7.52548e-05
MAD2L2	NM_006341	MAD2 mitotic arrest deficient-like 2 (yeast)	2.08099	10.2267	7.7471e-05
NXF2	IN_132		2.04791	10.4217	9.03773e-05
NFAT5	NM_006599	nuclear factor of activated T-cells 5, tonicity-responsive	2.17638	10.4603	9.69694e-05
APG5L	NM_004849	APG5 autophagy 5-like (S. cerevisiae)	2.10852	10.4822	0.000102913
FLT1	NM_002019	fms-related tyrosine kinase 1 (vascular endothelial growth factor/vascular permeability factor receptor)	1.66706	10.769	0.000103436
CA1	NM_001738	carbonic anhydrase I	1.52882	10.733	0.000112213
SUV39H1	NM_003173	suppressor of variegation 3-9 homolog 1 (Drosophila)	1.90667	9.3783	0.00013618
PP	NM_021129	pyrophosphatase (inorganic)	1.46216	10.97	0.000146048
POLA:500	NM_016937	polymerase (DNA directed), alpha	1.76031	10.5656	0.000166075
SIX6	NM_007374	sine oculis homeobox homolog 6 (Drosophila)	2.30622	11.183	0.000167544
CAMK4	NM_001744	calcium/calmodulin-dependent protein kinase IV	1.37479	10.6396	0.000173017
CNN1	NM_001299	calponin 1, basic, smooth muscle	1.61035	9.85616	0.000179499
WARS2	IN_85		1.38453	9.56407	0.000190098
ART3	NM_001179	ADP-ribosyltransferase 3	1.78693	10.9249	0.000190816
TAF3B2	NM_001519	BRF1 homolog, subunit of RNA polymerase III transcription initiation factor IIIB (S. cerevisiae)	1.60583	10.8586	0.000195005
APOBEC2	NM_006789	apolipoprotein B mRNA editing enzyme, catalytic polypeptide-like 2	1.65874	9.65011	0.000197448
SERPINE1	NM_000602	serine (or cysteine) proteinase inhibitor, clade E (nexin, plasminogen activator inhibitor type 1), member 1	1.41804	10.3939	0.000197906
STC1	NM_003155	stanniocalcin 1	1.60563	10.0189	0.000200354
LOC55885	UP_142		1.88982	11.1876	0.000206361
PR48	IN_150		1.68688	10.5057	0.00021728
CALR	NM_004343	calreticulin	1.90347	10.6597	0.000246489
PPP1CB	NM_002709	protein phosphatase 1, catalytic subunit, beta isoform	1.70092	10.4996	0.000248845
PSMF1	NM_006814	proteasome (prosome, macropain) inhibitor subunit 1 (PI31)	1.90998	10.3274	0.000260489
GML	NM_002066	GPI anchored molecule like protein	1.77213	10.9279	0.000271228
MYPT1	NM_002480	protein phosphatase 1, regulatory (inhibitor) subunit 12A	1.47801	10.7823	0.000299933
DVL2	NM_004422	dishevelled, dsh homolog 2 (Drosophila)	1.40287	10.6309	0.000300493
MPP1	NM_002436	membrane protein, palmitoylated 1, 55kDa	1.28435	10.6825	0.000307017
MST1R	NM_002447	macrophage stimulating 1 receptor (c-met-related tyrosine kinase)	1.4489	10.7841	0.000314492
trp7	NM_020389	transient receptor potential cation channel, subfamily C, member 7	1.43244	10.8881	0.000323424
OSMR	NM_003999	oncostatin M receptor	1.28268	10.7262	0.000335408
PYY	NM_004160	peptide YY	1.48428	9.98645	0.000335883
SLBP	NM_006527	stem-loop (histone) binding protein	1.50998	10.2535	0.000345148
SIGLEC6	NM_001245	sialic acid binding Ig-like lectin 6	1.54718	10.6658	0.000350767
U3-55K	NM_004704	RNA, U3 small nucleolar interacting protein 2	1.66491	10.5629	0.000353255
PIGF	NM_002643	phosphatidylinositol glycan, class F	1.41142	9.48773	0.000354394
C1QA	NM_015991	complement component 1, q subcomponent, alpha polypeptide	1.87821	10.6903	0.000354894
CDC23	NM_004661	CDC23 (cell division cycle 23, yeast, homolog)	1.49614	10.7696	0.000356977
ATP6N1A	NM_005177	ATPase, H+ transporting, lysosomal V0 subunit a isoform 1	1.69855	10.73	0.000362649
SLC22A8	NM_004254	solute carrier family 22 (organic anion transporter), member 8	1.63575	10.6972	0.00037439
PCYT1B	NM_004845	phosphate cytidylyltransferase 1, choline, beta isoform	1.46751	10.3835	0.000376971
CHST2	NM_004267	carbohydrate (N-acetylglucosamine-6-O) sulfotransferase 2	1.20834	9.96308	0.000386285
TGFB1	NM_000660	transforming growth factor, beta 1 (Camurati-Engelmann disease)	1.30921	10.6973	0.000407568
RAD51L1	IN_18		1.46664	10.2258	0.00040764
SMARCB1	NM_003073	SWI/SNF related, matrix associated, actin dependent regulator of chromatin, subfamily b, member 1	1.43156	10.167	0.000422424
KCNK3	IN_19		1.28418	11.0405	0.00042699
SLC21A6	IN_109		1.58201	9.18461	0.000427029
IL4R	NM_000418	interleukin 4 receptor	1.54731	10.6771	0.000431745
ZFP	NM_018651	zinc finger protein 167	1.78483	10.5798	0.000444868
BAG3	NM_004281	BCL2-associated athanogene 3	1.47125	10.6095	0.00046707
SART1	IN_57		1.22942	10.4007	0.00047866
INPP5A	IN_19		1.23577	9.43607	0.000500684
EXTL1	NM_004455	exostoses (multiple)-like 1	1.24895	10.5675	0.000509403
PKD2L1	NM_016112	polycystic kidney disease 2-like 1	1.31371	10.7574	0.000509848
HSPA2	IN_141		1.49567	10.5418	0.000521133
IL12RB2	NM_001559	interleukin 12 receptor, beta 2	1.55107	11.0517	0.000529564
SSA1	NM_003141	Sjogren syndrome antigen A1 (52kDa, ribonucleoprotein autoantigen SS-A/Ro)	1.43062	10.8005	0.000547025
KIAA0923	NM_014021	synovial sarcoma, X breakpoint 2 interacting protein	1.272	9.58509	0.000549027
USP18	NM_017414	ubiquitin specific protease 18	1.27542	10.3571	0.000552803
MMP28	NM_024302	matrix metalloproteinase 28	1.25938	10.8225	0.000559948
STAT5A	NM_003152	signal transducer and activator of transcription 5A	1.3013	10.9854	0.000565712
OCM	NM_006188	oncomodulin	1.37032	11.1408	0.000570987
PCSK1	NM_000439	proprotein convertase subtilisin/kexin type 1	1.6156	9.68846	0.000579726
MTAP	NM_002451	methylthioadenosine phosphorylase	1.52719	10.9103	0.00058512
E2F2:500	NM_004091	E2F transcription factor 2	1.31317	10.3167	0.000590337
PLAB	NM_004864	growth differentiation factor 15	1.33347	10.1087	0.000594293
ORCTL4	NM_004803	solute carrier family 22 (organic cation transporter), member 14	1.31344	10.341	0.000617599
S100A3	NM_002960	S100 calcium binding protein A3	1.41531	9.37114	0.000628144
HOXB5	NM_002147	homeo box B5	1.5642	10.6142	0.000635564
OCLM	IN_68		1.77937	10.4346	0.000636964
ATP6B1	NM_001692	ATPase, H+ transporting, lysosomal 56/58kDa, V1 subunit B, isoform 1 (Renal tubular acidosis with deafness)	1.49621	10.6779	0.000645021
TACR1	NM_001058	tachykinin receptor 1	1.14026	10.5752	0.000646903
NUBP1	NM_002484	nucleotide binding protein 1 (MinD homolog, E. coli)	1.23919	10.6416	0.000657196
SIPA1	NM_006747	signal-induced proliferation-associated gene 1	1.71703	10.7259	0.000664899
GPX2	NM_002083	glutathione peroxidase 2 (gastrointestinal)	1.56661	10.9555	0.000676935
TJP2	NM_004817	tight junction protein 2 (zona occludens 2)	1.11672	10.8479	0.000685777
P2RXL1	NM_005446	purinergic receptor P2X-like 1, orphan receptor	1.31543	10.3305	0.000699431
RBMS2	NM_002898	RNA binding motif, single stranded interacting protein 2	1.18379	10.4554	0.000710495
F11	NM_000128	coagulation factor XI (plasma thromboplastin antecedent)	1.16356	10.7108	0.000712386
TAF2H	NM_006284	TAF10 RNA polymerase II, TATA box binding protein (TBP)-associated factor, 30kDa	1.55605	10.7529	0.000744277
MPP3	NM_001932	membrane protein, palmitoylated 3 (MAGUK p55 subfamily member 3)	1.20727	9.92872	0.000744497
MD-1	NM_004271	lymphocyte antigen 86	1.58332	10.3654	0.000747277
APPBP1	NM_003905	amyloid beta precursor protein binding protein 1, 59kDa	1.32663	10.3901	0.000802989
KLRG1	NM_005810	killer cell lectin-like receptor subfamily G, member 1	1.55185	10.6321	0.000809844
WISP3	NM_003880	WNT1 inducible signaling pathway protein 3	1.26594	10.5606	0.000815496
LRN	NM_002319	leucine-rich repeats and calponin homology (CH) domain containing 4	1.13575	11.1132	0.000836119
NEURL	IN_93		1.23049	10.0497	0.000840048
MRG15	IN_57		1.12739	9.92547	0.000849572
MADH9	NM_005905	SMAD, mothers against DPP homolog 9 (Drosophila)	1.15285	10.7428	0.000849741
GBF1	NM_004193	golgi-specific brefeldin A resistance factor 1	1.47385	10.6019	0.000865595
APG12L	NM_004707	APG12 autophagy 12-like (S. cerevisiae)	1.81635	10.6065	0.000868819
BST2	NM_004335	bone marrow stromal cell antigen 2	1.18212	10.2137	0.000869155
GNAZ	NM_002073	guanine nucleotide binding protein (G protein), alpha z polypeptide	1.43914	10.9899	0.000904593
JCL-1	NM_177433	melanoma antigen, family D, 2	1.27153	9.83175	0.00090552
LTF	UP_128		1.46987	10.5963	0.000913799
LYPLA1	UP_81		1.06745	10.3919	0.000934172
BRPF1	NM_004634	bromodomain and PHD finger containing, 1	1.54137	10.8006	0.000938603
MT3	NM_005954	metallothionein 3 (growth inhibitory factor (neurotrophic))	1.08333	11.1178	0.000938882
K6HF	NM_004693	cytokeratin type II	1.2232	10.5333	0.00094762
SILV	NM_006928	silver homolog (mouse)	1.26917	10.6134	0.000958436
CLDN12	IN_90		1.07401	10.7498	0.000961672
SH3BP1	NM_018957	SH3-domain binding protein 1	1.20863	10.2518	0.000992649
TBX19	NM_005149	T-box 19	1.65335	10.0448	0.000994255
SELENBP1	IN_54		1.35711	10.6006	0.00100191
MADHIP	NM_004799	zinc finger, FYVE domain containing 9	1.05186	10.4062	0.00103486
LTC4S	NM_000897	leukotriene C4 synthase	1.09974	10.3179	0.00104342
CSX	NM_004387	NK2 transcription factor related, locus 5 (Drosophila)	1.03129	10.8151	0.00105415
MOS	NM_005372	v-mos Moloney murine sarcoma viral oncogene homolog	1.05586	10.8969	0.0010597
PPP1R5	NM_005398	protein phosphatase 1, regulatory (inhibitor) subunit 3C	1.11797	10.7018	0.00106966
PTGER3	NM_000957	prostaglandin E receptor 3 (subtype EP3)	1.52527	10.0944	0.00109626
HE3-ALPHA	NM_006683	family with sequence similarity 12, member A	1.21614	10.1103	0.00111739
PTH	NM_000315	parathyroid hormone	1.11365	10.0257	0.0011207
PHEX	NM_000444	phosphate regulating endopeptidase homolog, X-linked (hypophosphatemia, vitamin D resistant rickets)	1.53967	9.28023	0.00114433
PPIF	NM_005729	peptidylprolyl isomerase F (cyclophilin F)	1.05898	10.6844	0.00114892
KIAA0737	NM_014828		1.27177	9.97451	0.00116188
PIK3CB	NM_006219	phosphoinositide-3-kinase, catalytic, beta polypeptide	1.80846	9.39198	0.00117614
EEF1B2	NM_021121	eukaryotic translation elongation factor 1 beta 2	1.05356	10.6618	0.00118475
PSMB4	NM_002796	proteasome (prosome, macropain) subunit, beta type, 4	1.03498	10.4228	0.00118835
RB1:500	NM_000321	retinoblastoma 1 (including osteosarcoma)	1.04701	10.4819	0.00119313
CIAO1	NM_004804	WD40 protein Ciao1	1.64851	10.2249	0.00119346
SERPINI1	NM_005025	serine (or cysteine) proteinase inhibitor, clade I (neuroserpin), member 1	1.48235	10.7123	0.0012433
TECTA	NM_005422	tectorin alpha	1.41414	10.4839	0.00124923
POLR2I	NM_006233	polymerase (RNA) II (DNA directed) polypeptide I, 14.5kDa	1.17069	10.3352	0.00125112
MADH2	IN_124		1.81918	10.5891	0.00127309
SRM300	NM_016333	serine/arginine repetitive matrix 2	1.11819	10.7994	0.00129365
ITGB4BP	NM_002212	integrin beta 4 binding protein	1.30879	10.2883	0.00130943
SKD1	NM_004869	vacuolar protein sorting 4B (yeast)	1.31535	10.0168	0.00132733
RRAS	NM_006270	related RAS viral (r-ras) oncogene homolog	1.13226	10.5881	0.001348
C8A	NM_000562	complement component 8, alpha polypeptide	1.1424	11.0388	0.00137854
TNFSF13B	NM_006573	tumor necrosis factor (ligand) superfamily, member 13b	1.71892	9.67685	0.00138059
PF4	NM_002619	platelet factor 4 (chemokine (C-X-C motif) ligand 4)	1.62381	10.327	0.00138178
DR6	NM_014452	tumor necrosis factor receptor superfamily, member 21	2.09946	10.315	0.00138298
GROS1	NM_022356	leucine proline-enriched proteoglycan (leprecan) 1	1.00811	10.5228	0.00139147
ANXA6	IN_37		1.32531	10.9039	0.00139894
NMI	NM_004688	N-myc (and STAT) interactor	1.12243	10.0575	0.00142015
LOC56898	UP_135		1.28972	11.1128	0.00143105
PSMB5	NM_002797	proteasome (prosome, macropain) subunit, beta type, 5	1.29908	10.2456	0.00144074
DDX18	IN_77		1.25699	10.8026	0.00147336
LOC55902	NM_139274	acetyl-Coenzyme A synthetase 2 (ADP forming)	1.15448	10.9823	0.00148149
PDCD8	NM_004208	programmed cell death 8 (apoptosis-inducing factor)	1.80526	10.1212	0.00151352
CD209L	NM_014257	CD209 antigen-like	0.969915	10.1982	0.0015196
H2AFP	NM_021064	histone 1, H2ag	1.26944	10.6587	0.00152037
DLC1	NM_006094	deleted in liver cancer 1	1.5844	9.86246	0.00153701
BLM	NM_000057	Bloom syndrome	0.98561	10.8449	0.00156522
MAP1B	NM_032010	microtubule-associated protein 1B	1.01242	10.8357	0.00157445
PRSS16	NM_005865	protease, serine, 16 (thymus)	1.29112	9.90195	0.00158025
TEGT	IN_100		1.02135	10.4107	0.00159934
MAGEA10	IN_30		1.12906	11.031	0.00160758
LOC55871	UP_141		1.22737	10.6947	0.00161135
PARG1	NM_004815	PTPL1-associated RhoGAP 1	1.35347	10.1021	0.00161599
LOC51283	IN_79		1.11353	10.6552	0.00162213
PRTN3	NM_002777	proteinase 3 (serine proteinase, neutrophil, Wegener granulomatosis autoantigen)	1.24261	10.8923	0.00162708
RES4-22	NM_003704	chromosome 4 open reading frame 8	1.07345	10.3101	0.0016516
GLE1L	NM_001499	GLE1 RNA export mediator-like (yeast)	1.25016	10.8852	0.00165475
MFNG	NM_002405	manic fringe homolog (Drosophila)	1.1388	10.5122	0.00166459
CD59	NM_000611	CD59 antigen p18-20 (antigen identified by monoclonal antibodies 16.3A5, EJ16, EJ30, EL32 and G344)	1.29157	10.2823	0.00167921
TACSTD2	NM_002353	tumor-associated calcium signal transducer 2	1.00023	10.7328	0.00169936
CYP4F3	NM_000896	cytochrome P450, family 4, subfamily F, polypeptide 3	1.20477	10.6599	0.00170058
SPP1	NM_000582	secreted phosphoprotein 1 (osteopontin, bone sialoprotein I, early T-lymphocyte activation 1)	1.93994	10.3034	0.00170466
CUL4B	IN_70		1.04454	10.383	0.00174961
CNOT8	NM_004779	CCR4-NOT transcription complex, subunit 8	1.1189	10.8351	0.00175759
HEXB	NM_000521	hexosaminidase B (beta polypeptide)	1.13306	10.7332	0.00180269
VCY	NM_004679	variable charge, Y-linked	1.03255	10.6026	0.00180971
ENPEP	NM_001977	glutamyl aminopeptidase (aminopeptidase A)	1.29388	10.9412	0.00181852
EFNA2	NM_001405	ephrin-A2	1.10447	10.5527	0.00182359
CRIPT	NM_014171	postsynaptic protein CRIPT	1.23174	10.319	0.001854
EPB41	IN_26		1.30378	10.6011	0.00186563
PIR51	NM_006479	RAD51-interacting protein	1.06306	9.30754	0.00187404
CCNE2	NM_004702	cyclin E2	1.16309	9.79999	0.00189946
UBE2D2	NM_003339	ubiquitin-conjugating enzyme E2D 2 (UBC4/5 homolog, yeast)	1.12649	10.1247	0.00190135
TNFRSF14	NM_003820	tumor necrosis factor receptor superfamily, member 14 (herpesvirus entry mediator)	1.65107	10.9772	0.00191888
SLC7A7	UP_66		1.15763	10.1441	0.00197971
PEX1	NM_000466	peroxisome biogenesis factor 1	1.37001	9.78137	0.00199563
EPB49	NM_001978	erythrocyte membrane protein band 4.9 (dematin)	1.11475	10.1498	0.00203378
GNL1	NM_005275	guanine nucleotide binding protein-like 1	1.21552	10.9809	0.00204475
SIRT1	NM_012238	sirtuin (silent mating type information regulation 2 homolog) 1 (S. cerevisiae)	1.41993	10.146	0.00214089
IDS	NM_000202	iduronate 2-sulfatase (Hunter syndrome)	0.997265	10.5755	0.00214268
SPTLC2	NM_004863	serine palmitoyltransferase, long chain base subunit 2	1.33982	10.738	0.00216944
BAIAP3	NM_003933	BAI1-associated protein 3	1.37223	10.9062	0.00217676
ING1	NM_005537	inhibitor of growth family, member 1	0.968721	10.8007	0.0021834
MRC1	NM_002438	mannose receptor, C type 1	1.08263	11.0042	0.00220059
PPP5C	NM_006247	protein phosphatase 5, catalytic subunit	0.964809	10.6638	0.00220649
SLC22A3	NM_021977	solute carrier family 22 (extraneuronal monoamine transporter), member 3	0.917024	10.1031	0.00221476
CACNA1C	IN_53		1.18835	10.7478	0.00221845
MTMR4	IN_91		0.951785	10.1094	0.00222467
USP6	UP_101		1.02609	10.535	0.00226606
RGS11	NM_003834	regulator of G-protein signalling 11	0.948724	10.4641	0.00226771
LPL	NM_000237	lipoprotein lipase	1.04409	9.5861	0.00229533
IFNA14	NM_002172	interferon, alpha 14	1.05672	10.4098	0.00233322
DDX11	UP_47		1.02928	10.2841	0.00234534
CTF1	NM_001330	cardiotrophin 1	0.957399	10.7607	0.00236743
PFKFB3	NM_004566	6-phosphofructo-2-kinase/fructose-2,6-biphosphatase 3	1.10944	10.473	0.00237264
MAP3K3	NTF_151		1.09566	10.0332	0.0023995
LOC57116	NM_020394	zinc finger protein SBZF3	1.04613	10.7454	0.00243559
LRPAP1	NM_002337	low density lipoprotein receptor-related protein associated protein 1	1.03109	9.58044	0.00247298
P85SPR	NM_003899	Rho guanine nucleotide exchange factor (GEF) 7	1.63765	10.5413	0.00247765
SHC1	NM_183001	SHC (Src homology 2 domain containing) transforming protein 1	1.15229	10.4051	0.00248864
GLA	NM_000169	galactosidase, alpha	1.13483	10.4658	0.00249101
EDNRA	NM_001957	endothelin receptor type A	0.939521	10.6061	0.00249166
USP1	NM_003368	ubiquitin specific protease 1	0.97454	11.0261	0.00253671
LPAAT-delta	NM_020133	1-acylglycerol-3-phosphate O-acyltransferase 4 (lysophosphatidic acid acyltransferase, delta)	1.20614	10.9652	0.00253774
GMFG	NM_004877	glia maturation factor, gamma	0.951003	10.497	0.00254652
STK11	NM_000455	serine/threonine kinase 11 (Peutz-Jeghers syndrome)	1.24485	10.2171	0.00257202
TACC3	IN_116		1.49498	10.1504	0.00257337
TRDN	IN_76		1.8684	10.1061	0.00258057
TNF	NM_000594	tumor necrosis factor (TNF superfamily, member 2)	1.11323	10.5186	0.0025827
CALM1	NM_006888	calmodulin 1 (phosphorylase kinase, delta)	1.35176	10.6207	0.00258581
IL15	NM_000585	interleukin 15	1.24156	11.0088	0.00258645
LOC55833	IN_128		1.00052	10.2019	0.00259091
RAB2L	NM_004761	ral guanine nucleotide dissociation stimulator-like 2	1.48002	9.61715	0.0026205
GNAL	NM_002071	guanine nucleotide binding protein (G protein), alpha activating activity polypeptide, olfactory type	0.924691	11.0296	0.0026225
AP1G2	NM_003917	adaptor-related protein complex 1, gamma 2 subunit	0.940286	9.73745	0.00262954
EFNB3	NM_001406	ephrin-B3	0.936667	10.6559	0.00263848
PP5395	NM_021732	arginine vasopressin-induced 1	0.947368	10.7373	0.0026489
GPSN2	NM_138501	glycoprotein, synaptic 2	1.45419	10.4672	0.00265146
RIPK2	NM_003821	receptor-interacting serine-threonine kinase 2	1.26532	10.8759	0.00273528
CXX1	NM_003928	CAAX box 1	1.00762	10.4944	0.00275361
ARHGEF4	IN_98		1.1732	10.0203	0.0027538
RAD51L3	NM_002878	RAD51-like 3 (S. cerevisiae)	1.0264	9.9552	0.00277053
RBT1	NM_013368	SERTA domain containing 3	1.23144	9.71368	0.0027785
CA7	NM_005182	carbonic anhydrase VII	0.97667	10.7496	0.00280613
CLDN6	NM_021195	claudin 6	1.20239	10.0879	0.00285596
PROX1	NM_002763	prospero-related homeobox 1	1.07274	10.7683	0.0028568
FBXO7	NM_012179	F-box protein 7	0.888461	10.7436	0.00285796
PHLDA3	NM_012396	pleckstrin homology-like domain, family A, member 3	1.01355	10.7606	0.00286994
BICD1	NM_001714	Bicaudal D homolog 1 (Drosophila)	1.21361	10.7358	0.00288467
DYRK1B	NM_004714	dual-specificity tyrosine-(Y)-phosphorylation regulated kinase 1B	1.15922	9.83725	0.00289701
TNFSF10	NM_003810	tumor necrosis factor (ligand) superfamily, member 10	0.879043	10.4862	0.00290564
MEST	NM_177525	mesoderm specific transcript homolog (mouse)	0.933951	10.3517	0.00292272
SEC22C	IN_103		1.10938	9.91834	0.00299236
ILT10	NM_024317	leukocyte immunoglobulin-like receptor, subfamily A (without TM domain), member 5	0.986955	10.606	0.00299359
MTF1	NM_005955	metal-regulatory transcription factor 1	0.988525	10.714	0.0030138
CCNB2	NM_004701	cyclin B2	1.24374	9.9767	0.00301612
BLM	NM_000057	Bloom syndrome	1.05419	10.9309	0.00303089
SH2D2A	NM_003975	SH2 domain protein 2A	0.972237	10.4272	0.00303689
TCEB3	NM_003198	transcription elongation factor B (SIII), polypeptide 3 (110kDa, elongin A)	1.26883	10.1671	0.00305647
GPRK2L	NM_182982	G protein-coupled receptor kinase 4	1.28691	10.1713	0.00305731
FASTK	NM_025096	FAST kinase	1.02034	9.7755	0.00306406
CYP46	NM_006668	cytochrome P450, family 46, subfamily A, polypeptide 1	0.903377	9.41578	0.00310755
RNF24	NM_007219	ring finger protein 24	1.01505	10.429	0.00312791
GAD2	NM_000818	glutamate decarboxylase 2 (pancreatic islets and brain, 65kDa)	0.886246	10.6766	0.00313139
MDFI	NM_005586	MyoD family inhibitor	0.916856	10.8558	0.00314136
STX7	NM_003569	syntaxin 7	1.13949	10.7523	0.00314278
REPRIMO	NM_019845	candidate mediator of the p53-dependent G2 arrest	1.17743	11.1045	0.00317842
NDUFB8	NM_005004	NADH dehydrogenase (ubiquinone) 1 beta subcomplex, 8, 19kDa	1.1454	9.41018	0.00318888
BPLP	NTF_147		1.26536	10.0709	0.00319479
SSR3	NM_007107	signal sequence receptor, gamma (translocon-associated protein gamma)	0.981595	11.0492	0.00321482
KIT	NM_000222	v-kit Hardy-Zuckerman 4 feline sarcoma viral oncogene homolog	2.09804	10.1683	0.0032282
CLIC1	NM_001288	chloride intracellular channel 1	0.996031	10.3454	0.00326766
FLOT1	NM_005803	flotillin 1	0.949105	10.5089	0.00328522
PRDM1	NM_001198	PR domain containing 1, with ZNF domain	1.10806	10.6416	0.00329269
CD22	NM_001771	CD22 antigen	0.978813	9.70535	0.00330907
PTPRS	NM_002850	protein tyrosine phosphatase, receptor type, S	1.14069	10.5582	0.00334077
CRSP6	NM_004268	cofactor required for Sp1 transcriptional activation, subunit 6, 77kDa	0.872172	10.4434	0.00336797
CLCA2	NM_006536	chloride channel, calcium activated, family member 2	0.961947	10.7373	0.0034258
RAB7L1	NM_003929	RAB7, member RAS oncogene family-like 1	1.20569	11.1316	0.00345143
SPAG6	NM_012443	sperm associated antigen 6	0.905499	10.4573	0.00348218
LRP2	NM_004525	low density lipoprotein-related protein 2	1.02934	11.0309	0.00352046
SCAD-SRL	NM_021004	dehydrogenase/reductase (SDR family) member 4	0.966377	9.16292	0.00352961
DGAT	NM_012079	diacylglycerol O-acyltransferase homolog 1 (mouse)	0.90983	10.173	0.00354278
HAPIP	NM_003947	huntingtin-associated protein interacting protein (duo)	1.47127	9.75253	0.00359396
PLAA	NM_004253	phospholipase A2-activating protein	1.10716	10.6024	0.00361807
LOC51278	NM_016545	immediate early response 5	1.08617	10.3021	0.00362156
FMR2	NM_002025	fragile X mental retardation 2	0.900143	10.8385	0.00365978
AMELY	NM_001143	amelogenin, Y-linked	0.976194	10.9367	0.00369847
KRT2A	NM_000423	keratin 2A (epidermal ichthyosis bullosa of Siemens)	1.319	10.3122	0.0037501
LMAN1	NM_005570	lectin, mannose-binding, 1	0.865946	10.7728	0.003754
KCNE3	IN_65		0.896945	10.6617	0.00375792
SIX2	NM_016932	sine oculis homeobox homolog 2 (Drosophila)	1.48094	9.96206	0.00379455
NMT2	IN_106		1.03367	10.4018	0.00382133
PIN1	NM_006221	protein (peptidyl-prolyl cis/trans isomerase) NIMA-interacting 1	1.08191	10.1235	0.00386334
MCC	IN_29		0.870013	10.751	0.00387161
LOC51720	IN_125		0.931438	10.7231	0.00388523
KIAA0175	NM_014791	maternal embryonic leucine zipper kinase	0.847834	10.8355	0.00393778
SCML2	NM_006089	sex comb on midleg-like 2 (Drosophila)	1.01909	10.478	0.00396177
POLH	NM_006502	polymerase (DNA directed), eta	1.04127	10.7314	0.00399406
PRPSAP1	NM_002766	phosphoribosyl pyrophosphate synthetase-associated protein 1	1.01923	10.8652	0.00408761
hklp2	NM_020242	kinesin-like 7	1.03067	10.4631	0.00408895
RASGRP2	NM_005825	RAS guanyl releasing protein 2 (calcium and DAG-regulated)	1.58448	9.94408	0.00409158
FGF5	NM_004464	fibroblast growth factor 5	0.992497	10.6811	0.00412013
LTB4R	NM_181657	leukotriene B4 receptor	1.34954	9.57579	0.00413036
CRH	NM_000756	corticotropin releasing hormone	0.977754	10.9486	0.00413447
NDUFA2	NM_002488	NADH dehydrogenase (ubiquinone) 1 alpha subcomplex, 2, 8kDa	0.834643	10.7063	0.00414053
PLOD3	NM_001084	procollagen-lysine, 2-oxoglutarate 5-dioxygenase 3	1.05887	10.8163	0.00414939
PDE4D	IN_0		0.898164	10.2683	0.00416257
SCO2	NM_005138	SCO cytochrome oxidase deficient homolog 2 (yeast)	1.31864	10.6457	0.00418738
PLAA	NM_004253	phospholipase A2-activating protein	0.89072	9.88211	0.00419191
H3FJ	NM_003535	histone 1, H3j	0.8493	9.81281	0.00420197
IMAGE145052	UP_69		0.840353	9.48064	0.00421429
EIF3S3	IN_85		0.854257	10.445	0.00426637
EMK1	NM_004954	MAP/microtubule affinity-regulating kinase 2	0.82969	10.9517	0.00426762
SCAMP1	IN_116		1.40888	10.1394	0.00432164
SNX3	NM_003795	sorting nexin 3	1.29041	10.9248	0.00432595
PTS	NM_000317	6-pyruvoyltetrahydropterin synthase	1.12958	10.0559	0.0043626
C3AR1	IN_41		0.872179	10.6771	0.00438423
PDE6B	IN_3		1.62956	10.2074	0.0044117
ADAM19	IN_117		0.876724	10.8083	0.00442541
HCGIX	NM_005844	HLA complex group 9	1.02726	10.3941	0.00442741
PHEMX	NM_139022	pan-hematopoietic expression	0.842054	10.4637	0.0044642
CNR1	NM_001840	cannabinoid receptor 1 (brain)	1.59113	8.54589	0.0044713
HSA277841	NM_018553	ELG protein	0.84437	11.096	0.00453178
TNFAIP6	NM_007115	tumor necrosis factor, alpha-induced protein 6	1.01223	10.2827	0.00455551
CDC2:500	NM_001786	cell division cycle 2, G1 to S and G2 to M	1.77896	10.6945	0.00455894
HLA-DMA	NM_006120	major histocompatibility complex, class II, DM alpha	1.05616	10.4381	0.00457931
AOE372	NM_006406	peroxiredoxin 4	1.46286	9.34404	0.00458072
SMPD2	NM_003080	sphingomyelin phosphodiesterase 2, neutral membrane (neutral sphingomyelinase)	1.30426	9.99494	0.00465743
ATP6H	NM_003945	ATPase, H+ transporting, lysosomal 9kDa, V0 subunit e	1.02455	10.4817	0.00470239
RAD51C	NM_058216	RAD51 homolog C (S. cerevisiae)	1.05194	9.74726	0.00472392
PRKRA	NM_003690	protein kinase, interferon-inducible double stranded RNA dependent activator	0.883107	10.8532	0.00478686
SLC25A12	IN_80		1.17739	10.8499	0.00483355
LILRA1	NM_006863	leukocyte immunoglobulin-like receptor, subfamily A (with TM domain), member 1	1.07832	9.76487	0.004855
CEACAM8	NM_001816	carcinoembryonic antigen-related cell adhesion molecule 8	0.959025	11.0549	0.00485787
MAN1	NM_014319	integral inner nuclear membrane protein	1.0914	10.3431	0.00488537
TMSB4Y	NM_004202	thymosin, beta 4, Y-linked	0.906321	9.95435	0.00494916
GRHPR	NM_012203	glyoxylate reductase/hydroxypyruvate reductase	1.21325	10.5209	0.00503609
PAPSS1	NM_005443	3'-phosphoadenosine 5'-phosphosulfate synthase 1	1.05887	10.2787	0.00504613
STX10	NM_003765	syntaxin 10	1.14523	10.8107	0.00505465
MAOA	UP_8		1.01857	10.7257	0.00505592
EEF1E1	NM_004280	eukaryotic translation elongation factor 1 epsilon 1	1.09247	10.1877	0.00507402
NR6A1	NM_001489	nuclear receptor subfamily 6, group A, member 1	0.851112	10.6898	0.00510201
PGD	IN_26		0.847686	10.602	0.00510475
DLG4	NM_001365	discs, large homolog 4 (Drosophila)	0.936328	10.9386	0.00513109
TG	NM_003235	thyroglobulin	0.928198	10.5663	0.00524027
KRTHA8	NM_006771	keratin, hair, acidic, 8	0.879598	10.5037	0.00525593
BAG5	NM_004873	BCL2-associated athanogene 5	1.44254	10.3602	0.00525595
DNCI1	NM_004411	dynein, cytoplasmic, intermediate polypeptide 1	0.807109	10.8976	0.0052643
VAMP8	NM_003761	vesicle-associated membrane protein 8 (endobrevin)	0.834393	10.6909	0.00527358
GTF3C1	NM_001520	general transcription factor IIIC, polypeptide 1, alpha 220kDa	0.822563	11.1472	0.00536772
GLE1L	NM_001499	GLE1 RNA export mediator-like (yeast)	0.829816	10.9547	0.00539899
TNFRSF18	NM_004195	tumor necrosis factor receptor superfamily, member 18	1.27742	10.6746	0.0054572
CALM2	NM_001743	calmodulin 2 (phosphorylase kinase, delta)	1.09273	11.0188	0.00547614
CYP3A5	NM_000777	cytochrome P450, family 3, subfamily A, polypeptide 5	1.32951	10.5601	0.00548727
TCTE1L	NM_006520	t-complex-associated-testis-expressed 1-like	0.806131	11.022	0.00548932
BCKDHA	NM_000709	branched chain keto acid dehydrogenase E1, alpha polypeptide (maple syrup urine disease)	1.11606	10.8331	0.00552466
BLVRA	NM_000712	biliverdin reductase A	1.29821	10.7475	0.00555796
CD84	NM_003874	CD84 antigen (leukocyte antigen)	0.89022	10.4341	0.00561996
STOML1	NM_004809	stomatin (EPB72)-like 1	0.975802	10.2363	0.00562286
BAZ1B	NM_023005	bromodomain adjacent to zinc finger domain, 1B	0.850208	10.5929	0.00568696
GCLC	NM_001498	glutamate-cysteine ligase, catalytic subunit	0.825086	10.6928	0.00571669
ST3GALVI	NM_006100	sialyltransferase 10 (alpha-2,3-sialyltransferase VI)	1.37707	9.83963	0.00573193
AKR1C3	NM_003739	aldo-keto reductase family 1, member C3 (3-alpha hydroxysteroid dehydrogenase, type II)	1.05332	10.4243	0.0057457
SERPINB8	NM_002640	serine (or cysteine) proteinase inhibitor, clade B (ovalbumin), member 8	1.19498	10.8679	0.00578853
SEPP1	NM_005410	selenoprotein P, plasma, 1	0.779388	10.1749	0.00582429
PKMYT1	NM_004203	membrane-associated tyrosine- and threonine-specific cdc2-inhibitory kinase	0.770814	10.1797	0.00592251
IFI27	NM_005532	interferon, alpha-inducible protein 27	0.77658	10.5762	0.00596773
PKP2	UP_13		0.886396	10.7614	0.00601521
NID	NM_002508	nidogen (enactin)	0.851054	11.0807	0.00605547
NRXN3	NM_004796	neurexin 3	0.999812	10.2813	0.00606783
CCT8	NM_006585	chaperonin containing TCP1, subunit 8 (theta)	1.73407	9.11827	0.00608692
B4GALT2	NM_003780	UDP-Gal:betaGlcNAc beta 1,4- galactosyltransferase, polypeptide 2	1.00648	10.8417	0.00609353
SCAM-1	IN_142		1.36142	9.72728	0.00611724
CILP	NM_003613	cartilage intermediate layer protein, nucleotide pyrophosphohydrolase	0.90817	10.7377	0.00614196
TTID	NM_006790	titin immunoglobulin domain protein (myotilin)	0.870788	9.8209	0.00617345
CAPZA2	NM_006136	capping protein (actin filament) muscle Z-line, alpha 2	0.817457	10.709	0.00618132
LANCL1	NM_006055	LanC lantibiotic synthetase component C-like 1 (bacterial)	0.769182	10.3987	0.00621922
EGF	NM_001963	epidermal growth factor (beta-urogastrone)	0.842645	10.707	0.00627236
GENX-3414	NM_003943	genethonin 1	0.994793	10.6306	0.00631708
CLDN1	NM_021101	claudin 1	1.04947	10.087	0.00634784
GNB3	NM_002075	guanine nucleotide binding protein (G protein), beta polypeptide 3	0.83409	10.9748	0.00640712
LOC64174	NM_022355	dipeptidase 2	0.768996	10.3021	0.00642894
C4B	NM_000592	complement component 4B	0.94221	10.9365	0.00644723
ASGR1	NM_001671	asialoglycoprotein receptor 1	0.958237	10.9521	0.00649205
CAPN1	NTF_45		0.790717	10.4605	0.00651931
CST	NM_004861	galactose-3-O-sulfotransferase 1	0.996432	10.2839	0.00657055
SCYA26	NM_006072	chemokine (C-C motif) ligand 26	1.436	9.91768	0.00661221
PEX11B	NM_003846	peroxisomal biogenesis factor 11B	0.872821	10.5413	0.00661334
GUCY1A3	NM_000856	guanylate cyclase 1, soluble, alpha 3	0.859572	10.9209	0.00662878
TAGLN	NM_003186	transgelin	0.797334	10.6033	0.00662964
SERPINA3	NM_001085	serine (or cysteine) proteinase inhibitor, clade A (alpha-1 antiproteinase, antitrypsin), member 3	0.939747	10.4532	0.00663359
ZNF211	NM_006385	zinc finger protein 211	0.84684	9.76909	0.00666273
BCAS2	NM_005872	breast carcinoma amplified sequence 2	1.43533	8.81561	0.00666682
FLJ23476	NM_024640	ischemia/reperfusion inducible protein	0.763589	10.2704	0.0066719
EDF1	IN_106		1.04208	10.8551	0.0066721
SMAP	NM_139199	bromodomain containing 8	1.32127	10.0043	0.00670469
HS3ST2	NM_006043	heparan sulfate (glucosamine) 3-O-sulfotransferase 2	0.839216	10.4047	0.00674397
TMEPAI	NM_020182	transmembrane, prostate androgen induced RNA	0.810567	10.9132	0.00680222
BFSP1	NM_001195	beaded filament structural protein 1, filensin	0.853562	10.2462	0.00681842
SERPINA4	IN_9		1.52492	9.52516	0.00684126
MMP27	NM_022122	matrix metalloproteinase 27	1.05519	10.7576	0.00686204
CGA	NM_000735	glycoprotein hormones, alpha polypeptide	0.834301	10.7887	0.00687185
PRKDC	NM_006904	protein kinase, DNA-activated, catalytic polypeptide	0.783157	10.5468	0.00687998
ABCG2	NM_004827	ATP-binding cassette, sub-family G (WHITE), member 2	0.925806	9.66712	0.00688967
RCN1	NM_002901	reticulocalbin 1, EF-hand calcium binding domain	0.841278	10.124	0.00691832
GFRA4	NM_022139	GDNF family receptor alpha 4	1.40767	9.70462	0.00695831
IMOGN38	IN_143		1.11461	9.73306	0.00703818
SAM68	NM_006559	KH domain containing, RNA binding, signal transduction associated 1	1.07349	10.3162	0.00707603
SLC13A2	NM_003984	solute carrier family 13 (sodium-dependent dicarboxylate transporter), member 2	0.842958	10.2456	0.00709028
HNMT	NM_006895	histamine N-methyltransferase	0.927958	10.763	0.0071574
SFN	NM_006142	stratifin	1.20298	10.8043	0.00715894
H4FA	NM_003538	histone 1, H4a	0.855144	10.4434	0.00716445
LOC55830	NM_018446	glycosyltransferase AD-017	0.980254	10.759	0.00716543
EFNA5	NM_001962	ephrin-A5	0.760836	10.798	0.00720562
GML	NM_002066	GPI anchored molecule like protein	0.913213	10.854	0.00720752
SLC12A1	NM_000338	solute carrier family 12 (sodium/potassium/chloride transporters), member 1	0.848251	9.58765	0.0072403
IGFBP6	NM_002178	insulin-like growth factor binding protein 6	2.61224	11.2558	0.00726648
TAS2R5	NM_018980	taste receptor, type 2, member 5	0.990354	10.8306	0.00730517
HBQ1	NM_005331	hemoglobin, theta 1	1.52194	10.5675	0.00731129
MMP2	NM_004530	matrix metalloproteinase 2 (gelatinase A, 72kDa gelatinase, 72kDa type IV collagenase)	0.812939	10.9703	0.00731389
THY1	IN_90		0.817208	10.9016	0.00731494
MIC2	NM_002414	CD99 antigen	0.847842	10.5694	0.00732379
RBMY1A1	NM_152585	RNA binding motif protein, Y-linked, family 1	0.806709	10.8619	0.00733451
EIF2S2	NM_003908	eukaryotic translation initiation factor 2, subunit 2 beta, 38kDa	0.944131	10.29	0.00735269
PGR	NM_000926	progesterone receptor	0.911693	10.0782	0.00737797
LOC51148	NM_016174	cerebral endothelial cell adhesion molecule 1	0.747885	10.9615	0.00746131
PRKCZ	IN_146		1.04958	10.7514	0.00746328
HPR6.6	NM_006667	progesterone receptor membrane component 1	1.21027	9.85852	0.00747924
H3FL	NM_003537	histone 1, H3b	0.908788	9.72226	0.00751816
OAZ3	NM_016178	ornithine decarboxylase antizyme 3	1.11551	10.1647	0.00752368
CRYAA	NM_000394	crystallin, alpha A	1.02271	10.6038	0.00752846
SLC27A4	NM_005094	solute carrier family 27 (fatty acid transporter), member 4	1.4895	9.99597	0.00759434
ADMR	NM_007264	adrenomedullin receptor	1.05098	9.29764	0.00762876
SQSTM1	NM_003900	sequestosome 1	0.912435	10.7117	0.00774032
GPX2	NM_002083	glutathione peroxidase 2 (gastrointestinal)	1.04741	10.7208	0.00779154
PSME1	NM_006263	proteasome (prosome, macropain) activator subunit 1 (PA28 alpha)	0.83594	10.8181	0.00785746
CA4	NM_000717	carbonic anhydrase IV	0.726747	10.8152	0.00794453
PPM1G	NM_177983	protein phosphatase 1G (formerly 2C), magnesium-dependent, gamma isoform	0.840762	11.0062	0.00809527
SERPIND1	NM_000185	serine (or cysteine) proteinase inhibitor, clade D (heparin cofactor), member 1	0.792484	10.6053	0.00810533
TNFAIP2	NM_006291	tumor necrosis factor, alpha-induced protein 2	0.919777	10.675	0.00811135
LSR7	NM_018559	KIAA1704	0.964325	9.85597	0.00812086
PMPCB	NM_004279	peptidase (mitochondrial processing) beta	1.10086	10.6052	0.00815445
SC65	NM_006455	synaptonemal complex protein SC65	0.979773	10.5047	0.00816917
MTHFD1	NM_005956	methylenetetrahydrofolate dehydrogenase (NADP+ dependent), methenyltetrahydrofolate cyclohydrolase, formyltetrahydrofolate synthetase	0.908638	11.0355	0.00819719
BTF3L1	NM_001208	basic transcription factor 3, like 1	0.769118	10.769	0.00822123
UNC119	NM_005148	unc-119 homolog (C. elegans)	0.752549	10.4577	0.00822661
MYOM2:253	NM_003970	myomesin (M-protein) 2, 165kDa	1.86849	10.9425	0.00831247
LOC55907	NM_018686	cytidine monophosphate N-acetylneuraminic acid synthetase	0.931936	10.4423	0.00832699
LOC55868	NM_018485	G protein-coupled receptor 77	1.70919	11.6983	0.00835571
MB	NM_005368	myoglobin	0.84076	10.6792	0.0083766
SMC1L1	NM_006306	SMC1 structural maintenance of chromosomes 1-like 1 (yeast)	0.772097	10.5937	0.00843833
MAP7	NM_003980	microtubule-associated protein 7	0.940011	10.4709	0.00844986
OXCT	NM_000436	3-oxoacid CoA transferase 1	1.57793	9.9268	0.00846069
BLMH	NM_000386	bleomycin hydrolase	0.798884	10.7917	0.00853887
THOP1	NM_003249	thimet oligopeptidase 1	0.774631	11.0331	0.00863884
LAMA4	NM_002290	laminin, alpha 4	0.773095	10.834	0.00867306
PPP1R7	NM_002712	protein phosphatase 1, regulatory subunit 7	0.998315	11.2858	0.00868487
MEF2C	IN_10		0.727696	10.8053	0.00875705
DLEU1	NM_005887	deleted in lymphocytic leukemia, 1	1.28765	9.19223	0.00885305
HDAC8	NM_018486	histone deacetylase 8	1.11248	10.5854	0.00887174
CRSP3	NM_015979	cofactor required for Sp1 transcriptional activation, subunit 3, 130kDa	1.17644	10.5923	0.00895651
RBP3	NM_002900	retinol binding protein 3, interstitial	0.751874	10.8314	0.00897718
ARHGDIB	NM_001175	Rho GDP dissociation inhibitor (GDI) beta	0.816794	10.6744	0.00904398
FCGBP	NM_003890	Fc fragment of IgG binding protein	0.968104	10.3859	0.0090758
DSP	NM_004415	desmoplakin	0.749973	10.3683	0.009086
DSCR2	NM_003720	Down syndrome critical region gene 2	1.05328	10.6991	0.00911711
POH1	NM_005805	proteasome (prosome, macropain) 26S subunit, non-ATPase, 14	0.876982	10.0956	0.00918591
LIPG	NM_006033	lipase, endothelial	1.14707	10.6423	0.00921074
PDHA2	NM_005390	pyruvate dehydrogenase (lipoamide) alpha 2	1.15569	10.9828	0.00922228
SCDGF-B	NM_025208	platelet derived growth factor D	0.74158	10.5637	0.00922353
RPS5	NM_001009	ribosomal protein S5	0.996879	10.4776	0.0092302
ASCL2	NM_005170	achaete-scute complex-like 2 (Drosophila)	0.956469	10.5761	0.00925471
UBE2G2	NM_003343	ubiquitin-conjugating enzyme E2G 2 (UBC7 homolog, yeast)	0.969499	10.2519	0.00931676
PIG3	NM_004881	tumor protein p53 inducible protein 3	0.72291	10.4514	0.00935121
DRD5	NM_000798	dopamine receptor D5	0.795866	10.8245	0.00935234
UBE2H	NM_003344	ubiquitin-conjugating enzyme E2H (UBC8 homolog, yeast)	0.792571	11.1949	0.00936629
ECH1	NM_001398	enoyl Coenzyme A hydratase 1, peroxisomal	0.743385	10.5246	0.0093855
SQLE	NM_003129	squalene epoxidase	0.712111	10.8953	0.00940952
EPB49	NM_001978	erythrocyte membrane protein band 4.9 (dematin)	1.38125	9.75454	0.00941272
PAX8	NM_003466	paired box gene 8	0.823877	10.5089	0.00949374
NR4A1	NM_002135	nuclear receptor subfamily 4, group A, member 1	0.735684	10.515	0.00950456
C4BPB	NM_000716	complement component 4 binding protein, beta	0.807788	10.8205	0.00950628
ZFPL1	NM_006782	zinc finger protein-like 1	0.737056	10.9964	0.00966049
U3-55K	NM_004704	RNA, U3 small nucleolar interacting protein 2	1.49861	10.5582	0.00982714
CCNE2:500	NM_004702	cyclin E2	0.772356	10.5697	0.00983574
SNRPC	NM_003093	small nuclear ribonucleoprotein polypeptide C	0.999443	10.2008	0.00985905
TPO	IN_121		1.18324	10.5465	0.00986937
CTNNA2	IN_38		0.745573	10.8611	0.00996784
EEF1D	UP_22		0.855876	10.7584	0.00996838
LSP1	NM_002339	lymphocyte-specific protein 1	0.762474	10.7546	0.0100247
POU4F3	NM_002700	POU domain, class 4, transcription factor 3	0.716649	10.7865	0.0100456
MYF6	NM_002469	myogenic factor 6 (herculin)	0.807528	10.8913	0.0100683
CEACAM1	NM_001712	carcinoembryonic antigen-related cell adhesion molecule 1 (biliary glycoprotein)	0.889955	10.6944	0.0100801
S100A9	NM_002965	S100 calcium binding protein A9 (calgranulin B)	1.34897	10.6551	0.0102699
LIM2	NM_030657	lens intrinsic membrane protein 2, 19kDa	0.702165	10.9579	0.0102965
CAMK1	NM_003656	calcium/calmodulin-dependent protein kinase I	0.927806	11.1548	0.0103043
NUMA1	IN_16		0.88319	10.7377	0.0103292
CACNB2	NM_000724	calcium channel, voltage-dependent, beta 2 subunit	0.80587	10.7293	0.0103373
CPZ	NM_003652	carboxypeptidase Z	0.777979	10.7916	0.0103465
TNS	UP_106		1.02834	9.97039	0.0103807
ID3	NM_002167	inhibitor of DNA binding 3, dominant negative helix-loop-helix protein	0.786516	10.7509	0.0104105
RAB9P40	NM_005833	Rab9 effector p40	0.794966	10.4818	0.0104686
PEX16	NM_057174	peroxisomal biogenesis factor 16	1.23157	10.0762	0.0104978
CCND2	NM_001759	cyclin D2	0.759916	10.7265	0.0105314
HSPE1	NM_002157	heat shock 10kDa protein 1 (chaperonin 10)	0.862149	10.5749	0.0105404
RANBP3	NM_003624	RAN binding protein 3	0.834541	10.5575	0.0105575
HPN	NM_002151	hepsin (transmembrane protease, serine 1)	0.696454	10.6749	0.0105796
HTR1E	NM_000865	5-hydroxytryptamine (serotonin) receptor 1E	0.777333	10.695	0.0106758
54TM	NM_020470	Yip1 interacting factor homolog (S. cerevisiae)	0.837347	9.42988	0.0107628
STAT4	IN_179		0.90695	10.6729	0.010883
SFRS8	NM_004592	splicing factor, arginine/serine-rich 8 (suppressor-of-white-apricot homolog, Drosophila)	0.939012	10.4349	0.0109048
CRYBA2	NM_057093	crystallin, beta A2	0.956639	10.5805	0.0110469
ADAM20	NM_003814	a disintegrin and metalloproteinase domain 20	0.742485	10.5874	0.0110503
NSF	UP_53		0.905487	11.1188	0.0111193
PSMB7	NM_002799	proteasome (prosome, macropain) subunit, beta type, 7	0.721536	10.723	0.0112266
LOXL1	NM_005576	lysyl oxidase-like 1	1.01846	9.94578	0.0112426
IL10RB	NM_000628	interleukin 10 receptor, beta	0.717154	10.6625	0.0112438
ZYG	IN_76		1.53672	9.87442	0.0112624
ELF3	IN_0		0.767619	10.6941	0.0112828
GALR2	NM_003857	galanin receptor 2	0.887204	10.6999	0.0112976
IFNA21	NM_002175	interferon, alpha 21	0.73808	10.8833	0.0114154
PNMA1	NM_006029	paraneoplastic antigen MA1	0.698474	10.4772	0.011558
CDH5	IN_0		1.17702	9.83084	0.0115753
FOXI1	NM_012188	forkhead box I1	0.803397	10.3631	0.0116221
DFFA	NM_004401	DNA fragmentation factor, 45kDa, alpha polypeptide	0.68128	10.7995	0.0117147
CBARA1	NM_006077	calcium binding atopy-related autoantigen 1	0.884045	9.48422	0.0117744
LY95	NM_004828	natural cytotoxicity triggering receptor 2	1.16206	9.85796	0.0118951
SMARCA5	IN_168		1.04399	10.4025	0.0119409
FHL2	IN_35		0.793581	10.656	0.0120129
RBL1:500	NM_002895	retinoblastoma-like 1 (p107)	0.98274	10.8	0.0120927
SERPINB9	NM_004155	serine (or cysteine) proteinase inhibitor, clade B (ovalbumin), member 9	0.966423	10.7422	0.0121017
GRM1	NM_000838	glutamate receptor, metabotropic 1	0.685783	10.6069	0.0121632
THRB	IN_57		0.927689	10.6431	0.0121665
SIGLEC5	NM_003830	sialic acid binding Ig-like lectin 5	0.935904	10.4135	0.0122304
PMS1	NM_000534	PMS1 postmeiotic segregation increased 1 (S. cerevisiae)	0.84739	11.0679	0.0122353
LOC51194	IN_72		0.741109	10.9019	0.0122759
LOC80298	NM_025198	transcription termination factor-like protein	0.740077	10.5358	0.0124428
HNRPF	IN_141		0.697281	10.2436	0.0125013
TMOD	NM_003275	tropomodulin 1	0.825778	9.82266	0.0125259
NFKBIL1	NM_005007	nuclear factor of kappa light polypeptide gene enhancer in B-cells inhibitor-like 1	0.843232	10.7472	0.0125273
CD6	NM_006725	CD6 antigen	1.10476	10.8239	0.0125471
PIN4:304	UP_5		0.898363	10.6379	0.0126258
T-STAR	NM_006558	KH domain containing, RNA binding, signal transduction associated 3	1.02299	9.91377	0.0126643
SFRS2	NM_003016	splicing factor, arginine/serine-rich 2	0.705722	10.1759	0.012704
HCN4	NM_005477	hyperpolarization activated cyclic nucleotide-gated potassium channel 4	0.701503	10.8083	0.0127119
NAP1L3	NM_004538	nucleosome assembly protein 1-like 3	0.937204	10.7445	0.012782
MASP2	NM_006610	mannan-binding lectin serine protease 2	0.938889	10.6587	0.0127884
GALNT4	NM_003774	UDP-N-acetyl-alpha-D-galactosamine:polypeptide N-acetylgalactosaminyltransferase 4 (GalNAc-T4)	1.37263	10.784	0.0128185
RAB18	NM_021252	RAB18, member RAS oncogene family	0.694974	10.6056	0.0128552
PMF1	NM_007221	polyamine-modulated factor 1	1.23672	10.2395	0.0130172
SRPR	NM_003139	signal recognition particle receptor ('docking protein')	0.714924	10.6806	0.013037
SPATA2	NM_006038	spermatogenesis associated 2	0.839544	10.6064	0.0130472
ICB-1	NM_004848	chromosome 1 open reading frame 38	1.22874	10.2124	0.0130732
DNAJC3	NM_006260	DnaJ (Hsp40) homolog, subfamily C, member 3	0.707817	10.4461	0.0130856
PSTPIP2	IN_65		0.740048	10.4248	0.0130949
CA11	NM_001217	carbonic anhydrase XI	0.814275	10.8811	0.0131519
PPP2R5C	NM_015512		0.753176	10.7781	0.0131745
KCNS1	NM_002251	potassium voltage-gated channel, delayed-rectifier, subfamily S, member 1	0.674928	10.8543	0.0131762
SCYA25	NM_005624	chemokine (C-C motif) ligand 25	0.941401	9.44896	0.0131912
SLAP	NM_007159	sarcolemma associated protein	0.748677	10.5635	0.0132025
ARTN	NM_003976	artemin	0.846499	9.77391	0.0132076
IFNA1	NM_024013	interferon, alpha 1	0.897722	10.8212	0.0132753
CALU	NM_001219	calumenin	0.708413	10.8079	0.0133114
IGF2R	NM_000876	insulin-like growth factor 2 receptor	1.06576	10.5389	0.0133127
MSLN	NM_013404	mesothelin	0.802916	10.3934	0.0133163
IFNGR1	NM_000416	interferon gamma receptor 1	0.709587	10.8353	0.0133269
PPYR1	NM_005972	pancreatic polypeptide receptor 1	0.80039	10.9011	0.0134359
CES2	NM_198061	carboxylesterase 2 (intestine, liver)	0.877363	10.4717	0.0134938
IL1RL2	NM_003854	interleukin 1 receptor-like 2	0.714414	10.4628	0.0135153
EDN3	NM_000114	endothelin 3	0.718208	10.7177	0.0135191
PNOC	NM_006228	prepronociceptin	0.700821	10.4249	0.0135512
ORCTL3	NM_004256	solute carrier family 22 (organic cation transporter), member 13	1.07499	10.4486	0.0135611
TOM34	NM_006809	translocase of outer mitochondrial membrane 34	1.2015	10.504	0.0135832
BST2	NM_004335	bone marrow stromal cell antigen 2	0.911214	10.9966	0.0135918
E48	NM_003695	lymphocyte antigen 6 complex, locus D	0.87437	10.9561	0.0136072
GABRR2	NM_002043	gamma-aminobutyric acid (GABA) receptor, rho 2	0.844355	10.5779	0.0137
COCH	NM_004086	coagulation factor C homolog, cochlin (Limulus polyphemus)	0.741805	10.8287	0.0137073
RAGB	NM_006064	Ras-related GTP binding B	0.996657	10.1129	0.0137163
HMBS	NM_000190	hydroxymethylbilane synthase	1.0092	10.5878	0.0138525
SLC2A6	NM_017585	solute carrier family 2 (facilitated glucose transporter), member 6	1.46295	10.0064	0.0140631
NDUFS5	NM_004552	NADH dehydrogenase (ubiquinone) Fe-S protein 5, 15kDa (NADH-coenzyme Q reductase)	0.845758	10.3671	0.0140648
NR0B2	NM_021969	nuclear receptor subfamily 0, group B, member 2	0.743538	10.0488	0.014172
LOC51205	NM_016361	lysophosphatidic acid phosphatase	0.880701	10.932	0.0141806
MADH3	NM_005902	SMAD, mothers against DPP homolog 3 (Drosophila)	0.693117	10.3259	0.0142242
BSG	NM_001728	basigin (OK blood group)	0.798942	10.793	0.0142375
PRB1	NM_005039	proline-rich protein BstNI subfamily 1	0.76953	10.5154	0.0142488
PRSC1	NM_005606	legumain	0.900005	10.8404	0.0143399
SLC12A6	NM_005135	solute carrier family 12 (potassium/chloride transporters), member 6	1.17014	10.2044	0.0144448
CHD1	NM_001270	chromodomain helicase DNA binding protein 1	0.767687	11.0777	0.0144864
GP5	NM_004488	glycoprotein V (platelet)	0.742518	10.8551	0.0144978
ABCF2	NM_005692	ATP-binding cassette, sub-family F (GCN20), member 2	0.66504	10.5797	0.0145174
STX8	NM_004853	syntaxin 8	0.886042	10.6309	0.0145934
TBX4	NM_018488	T-box 4	0.994148	10.5963	0.0146349
MYG1	NM_021640	chromosome 12 open reading frame 10	0.790804	10.5409	0.0146463
PMS2L11	UP_37		0.718355	10.9596	0.0146968
DDR1	NM_001954	discoidin domain receptor family, member 1	0.794976	10.3947	0.0147043
SMARCD2	NM_003077	SWI/SNF related, matrix associated, actin dependent regulator of chromatin, subfamily d, member 2	1.19036	10.0378	0.0147147
COL3A1	NM_000090	collagen, type III, alpha 1 (Ehlers-Danlos syndrome type IV, autosomal dominant)	1.63686	8.60483	0.014836
TRIP12	IN_68		0.641048	10.4826	0.0148439
DRG2	IN_45		0.647197	10.716	0.0148568
DNASE1L2	NM_001374	deoxyribonuclease I-like 2	0.906793	10.8276	0.0148688
TOP3B	IN_89		0.834361	10.5686	0.0149531
CLDN5	NM_003277	claudin 5 (transmembrane protein deleted in velocardiofacial syndrome)	0.883998	10.9843	0.0149577
TGN51	NM_006464	trans-golgi network protein 2	0.884282	9.9682	0.0149778
TUBA8	NM_018943	tubulin, alpha 8	1.36515	10.9343	0.0149785
OPRM1	NM_000914	opioid receptor, mu 1	1.56852	11.0989	0.0150806
ZNF74	NM_003426	zinc finger protein 74 (Cos52)	0.673489	10.6906	0.0150971
SYBL1	NM_005638	synaptobrevin-like 1	0.702333	10.734	0.0152385
SEC24D	NM_014822	SEC24 related gene family, member D (S. cerevisiae)	0.650485	10.4509	0.0153363
HSPA1B	NM_005346	heat shock 70kDa protein 1B	0.652373	10.8164	0.015359
IL11RA	NM_004512	interleukin 11 receptor, alpha	0.933976	10.7361	0.0153618
TIM44	NM_006351	translocase of inner mitochondrial membrane 44 homolog (yeast)	0.83612	10.4296	0.0153622
KLRC1	NM_002259	killer cell lectin-like receptor subfamily C, member 1	0.691577	10.8078	0.0154423
SYK	NM_003177	spleen tyrosine kinase	0.652461	10.9602	0.0155095
TNS	UP_106		0.64705	10.7475	0.0155664
CHRAC1	NM_017444	chromatin accessibility complex 1	0.872417	9.97417	0.0156146
STX16	NM_003763	syntaxin 16	1.0663	10.7759	0.0157362
PLA2G4B	NM_005090	phospholipase A2, group IVB (cytosolic)	0.909442	10.7566	0.0157425
CD2	NM_001767	CD2 antigen (p50), sheep red blood cell receptor	0.956487	10.2774	0.0157469
GUCY2C	NM_004963	guanylate cyclase 2C (heat stable enterotoxin receptor)	0.794672	10.967	0.0157964
STX3A	NM_004177	syntaxin 3A	0.698918	10.7138	0.015826
PHF2	IN_0		0.970283	9.87336	0.0158892
LOC51270	NM_016521	E2F-like protein	0.761126	11.1353	0.0158992
MAPK7	NM_139033	mitogen-activated protein kinase 7	0.859445	10.2279	0.0159398
CMRF35	NM_006678	CMRF35 leukocyte immunoglobulin-like receptor	0.901057	9.84754	0.0159852
ARPC3	NM_005719	actin related protein 2/3 complex, subunit 3, 21kDa	0.64912	10.935	0.0159997
PRKCH	NM_006255	protein kinase C, eta	1.0546	10.788	0.0160215
SEC4L	NM_006822	RAB40B, member RAS oncogene family	0.906461	10.1743	0.0160443
TP53TG1	NM_007233	TP53 activated protein 1	0.872216	10.5372	0.0161333
HOXB7	NM_004502	homeo box B7	0.896439	10.6424	0.0161465
SLC1A3	NM_004172	solute carrier family 1 (glial high affinity glutamate transporter), member 3	0.791563	10.9805	0.0161521
FSHPRH1	NM_006733	FSH primary response (LRPR1 homolog, rat) 1	0.725569	10.7733	0.0162582
SP140	NM_007237	SP140 nuclear body protein	0.729153	10.6826	0.016392
GPR21	NM_005294	G protein-coupled receptor 21	0.667063	10.8976	0.0164209
SLC15A2	NM_021082	solute carrier family 15 (H+/peptide transporter), member 2	0.712232	10.4056	0.0165113
MSH2	NM_000251	mutS homolog 2, colon cancer, nonpolyposis type 1 (E. coli)	1.12695	10.78	0.0165124
CGR11	IN_54		1.12038	9.77677	0.0166119
CDC42BPB	NM_006035	CDC42 binding protein kinase beta (DMPK-like)	0.780118	9.77145	0.0166577
CDY2	NM_004825	chromodomain protein, Y-linked, 2	0.766338	10.2185	0.0167442
MPG	NM_002434	N-methylpurine-DNA glycosylase	0.691546	10.5993	0.0167545
TBPL1	NM_004865	TBP-like 1	0.81595	10.3556	0.0167934
HTR1B	NM_000863	5-hydroxytryptamine (serotonin) receptor 1B	0.957488	10.6554	0.0168278
PTPN11	NM_002834	protein tyrosine phosphatase, non-receptor type 11 (Noonan syndrome 1)	0.71475	10.6069	0.016848
TMG4	NM_024081	transmembrane gamma-carboxyglutamic acid protein 4	0.7506	11.0249	0.0168895
HB-1	NM_021182	minor histocompatibility antigen HB-1	0.644959	10.6121	0.0169432
MEP1B	NM_005925	meprin A, beta	0.726682	10.8171	0.0169539
MCAM	IN_158		0.715169	10.8063	0.0170706
HSPB7	NM_014424	heat shock 27kDa protein family, member 7 (cardiovascular)	0.746166	10.7121	0.0171573
LIN-7-C	NM_018362	lin-7 homolog C (C. elegans)	0.710461	10.565	0.0171934
ASB1	NM_016114	ankyrin repeat and SOCS box-containing 1	0.643084	10.5663	0.0171959
PVR	NM_006505	poliovirus receptor	1.27666	9.58166	0.0172724
HAT	NM_004262	airway trypsin-like protease	0.923698	9.82899	0.0174091
MYCN	NM_005378	v-myc myelocytomatosis viral related oncogene, neuroblastoma derived (avian)	0.948198	10.9095	0.0174352
MSX1	NM_002448	msh homeo box homolog 1 (Drosophila)	0.636204	10.7155	0.0174684
ICSBP1	NM_002163	interferon consensus sequence binding protein 1	0.869219	10.2002	0.0176335
DNTT	NM_004088	deoxynucleotidyltransferase, terminal	0.738281	9.9601	0.0176485
GRAP2	NM_004810	GRB2-related adaptor protein 2	0.849783	10.1974	0.0176917
LOC55871	NM_172003		0.776327	10.8408	0.017839
PIK4CB	NM_002651	phosphatidylinositol 4-kinase, catalytic, beta polypeptide	1.30937	9.27804	0.0178799
KCNG1	NM_002237	potassium voltage-gated channel, subfamily G, member 1	0.651284	10.7963	0.0179214
PLCB4	IN_36		0.665677	10.1348	0.0179908
RPLP1	NM_001003	ribosomal protein, large, P1	0.71024	10.421	0.0179961
GUCY2F	NM_001522	guanylate cyclase 2F, retinal	0.714676	10.844	0.0180177
RALY	NM_007367	RNA binding protein (autoantigenic, hnRNP-associated with lethal yellow)	0.841841	10.1802	0.0180811
FGF9	NM_002010	fibroblast growth factor 9 (glia-activating factor)	0.823176	10.4284	0.0181494
HAT1	UP_59		0.644712	10.6007	0.0181556
SEC23B	NM_032986	Sec23 homolog B (S. cerevisiae)	0.765832	10.6041	0.0182191
UBQLN1	NM_013438	ubiquilin 1	0.800887	10.1895	0.0182803
HSP105B	NM_006644	heat shock 105kDa/110kDa protein 1	1.18405	9.33922	0.0183874
RUVBL2	NM_006666	RuvB-like 2 (E. coli)	0.654438	8.96927	0.0184265
SEMA3B	NM_004636	sema domain, immunoglobulin domain (Ig), short basic domain, secreted, (semaphorin) 3B	0.663872	10.6553	0.0184728
PRCP	NM_005040	prolylcarboxypeptidase (angiotensinase C)	0.866456	10.5908	0.0185897
CSRP1	NM_004078	cysteine and glycine-rich protein 1	0.801181	10.8401	0.0186238
ZNF219	NM_016423	zinc finger protein 219	0.835796	10.8746	0.018695
AP4B1	NM_006594	adaptor-related protein complex 4, beta 1 subunit	0.878414	9.84148	0.018806
GUCA2B	NM_007102	guanylate cyclase activator 2B (uroguanylin)	0.623966	10.7388	0.018884
LTK	NM_002344	leukocyte tyrosine kinase	0.773246	10.5896	0.0189468
MLF2	NM_005439	myeloid leukemia factor 2	0.716967	10.5138	0.0192116
CTSF	NM_003793	cathepsin F	0.686305	10.6117	0.0192673
SNAPC3	NM_003084	small nuclear RNA activating complex, polypeptide 3, 50kDa	1.05119	9.93996	0.0192701
MARK3	NM_002376	MAP/microtubule affinity-regulating kinase 3	0.672721	10.857	0.0193014
APG5L	NM_004849	APG5 autophagy 5-like (S. cerevisiae)	0.723029	9.03259	0.0193366
HCK	NM_002110	hemopoietic cell kinase	1.00354	10.2958	0.0194267
MAGEA2	NM_153488	melanoma antigen, family A, 2B	0.611251	10.9537	0.0194458
PHF1	NM_024165	PHD finger protein 1	0.72131	10.8422	0.0194632
PYCR1	NM_006907	pyrroline-5-carboxylate reductase 1	0.902642	10.3117	0.0194899
MYBPC2	NM_004533	myosin binding protein C, fast type	0.798483	10.9402	0.0195712
AVPR1A	NM_000706	arginine vasopressin receptor 1A	0.842682	10.8513	0.0195924
H4FB	NM_003539	histone 1, H4d	0.697836	10.6762	0.0195931
PCYT1A	NM_005017	phosphate cytidylyltransferase 1, choline, alpha isoform	0.894785	9.19906	0.0195963
MEIS1	IN_128		0.740879	10.7945	0.0197333
GSTTLp28	NM_004832	glutathione S-transferase omega 1	0.850448	9.91696	0.0197356
MSH3	NM_002439	mutS homolog 3 (E. coli)	0.61617	10.8873	0.0197548
GPHN	NM_020806	gephyrin	0.668335	11.0067	0.0197611
CAPG	NM_001747	capping protein (actin filament), gelsolin-like	0.619013	10.7045	0.019973
SGCE	NTF_109		0.954607	10.4984	0.019981
CCK	NM_000729	cholecystokinin	0.707276	10.7885	0.020007
FNTB	NM_002028	farnesyltransferase, CAAX box, beta	0.783556	10.8504	0.0200101
NUP155	NM_153485	nucleoporin 155kDa	0.675203	10.0783	0.0200259
SF3B4	NM_005850	splicing factor 3b, subunit 4, 49kDa	0.780868	9.43783	0.0201165
DDX1	NM_004939	DEAD (Asp-Glu-Ala-Asp) box polypeptide 1	0.609841	10.592	0.0202001
OAS3	NM_006187	2'-5'-oligoadenylate synthetase 3, 100kDa	0.788505	10.9205	0.0202887
NPAT	NM_002519	nuclear protein, ataxia-telangiectasia locus	0.653654	10.9212	0.0203727
RAI3	NM_003979	retinoic acid induced 3	0.722892	10.3327	0.0205157
IL8	NM_000584	interleukin 8	0.769822	10.8073	0.0205345
LAMR1	NTF_17		0.693648	9.66696	0.0206518
DF	NM_001928	D component of complement (adipsin)	0.755759	10.6741	0.0207074
PEX11A	NM_003847	peroxisomal biogenesis factor 11A	0.646884	10.4241	0.0207518
FOLR3	NM_000804	folate receptor 3 (gamma)	0.836209	10.3148	0.0207642
CACNB1	NM_000723	calcium channel, voltage-dependent, beta 1 subunit	1.01324	10.5455	0.0207764
SH3BGRL	NM_003022	SH3 domain binding glutamic acid-rich protein like	0.681092	10.5963	0.0208185
NYX	NM_022567	nyctalopin	0.651815	10.0384	0.0209434
HERC3	NM_014606		0.79075	11.2035	0.0210134
GOLGA1	NM_002077	golgi autoantigen, golgin subfamily a, 1	0.690077	10.7681	0.0210199
GATA4	IN_19		0.722876	10.7299	0.0210839
MTM1	NM_000252	myotubular myopathy 1	0.780247	9.97998	0.0214238
PTP4A1	NM_003463	protein tyrosine phosphatase type IVA, member 1	0.71285	10.4053	0.0215876
TPD52	NM_005079	tumor protein D52	0.620843	10.6467	0.0217305
NBR2	NM_005821	neighbor of BRCA1 gene 2	0.630922	9.81559	0.0217406
ADK	NM_001123	adenosine kinase	0.712134	10.862	0.0217844
GRIN2B	NM_000834	glutamate receptor, ionotropic, N-methyl D-aspartate 2B	0.593736	10.7471	0.0218774
RBBP2	NM_005056	Jumonji, AT rich interactive domain 1A (RBBP2-like)	0.774394	10.9782	0.0219563
ALCAM	IN_172		0.608445	10.409	0.0219869
TIAM1	NM_003253	T-cell lymphoma invasion and metastasis 1	0.80367	10.1058	0.0220108
LEFTB	NM_020997	left-right determination, factor B	0.857833	8.86297	0.0221216
SDHD	NM_003002	succinate dehydrogenase complex, subunit D, integral membrane protein	0.775135	10.7166	0.0223378
PTGES	NM_004878	prostaglandin E synthase	0.787202	10.5467	0.0224731
LILRA2	NM_006866	leukocyte immunoglobulin-like receptor, subfamily A (with TM domain), member 2	0.693634	9.52531	0.0225394
CACNA1E	NM_000721	calcium channel, voltage-dependent, alpha 1E subunit	0.985025	10.6293	0.0226213
AOC3	NM_003734	amine oxidase, copper containing 3 (vascular adhesion protein 1)	0.659522	9.56191	0.0226722
TNFSF9	NM_003811	tumor necrosis factor (ligand) superfamily, member 9	0.715034	10.6366	0.0228534
HS3ST3A1	NM_006042	heparan sulfate (glucosamine) 3-O-sulfotransferase 3A1	0.663026	10.6316	0.0229372
NEU1	NM_000434	sialidase 1 (lysosomal sialidase)	0.598304	10.7758	0.023176
TNFRSF9	NM_001561	tumor necrosis factor receptor superfamily, member 9	0.598931	10.7541	0.0232853
GAK	NM_005255	cyclin G associated kinase	0.744683	10.714	0.0233232
HTR3A	NM_000869	5-hydroxytryptamine (serotonin) receptor 3A	0.807663	10.0894	0.0233413
MBD2	NM_003927	methyl-CpG binding domain protein 2	0.729983	11.0209	0.023368
TITF1	NM_003317	thyroid transcription factor 1	1.02225	9.96264	0.0233685
HSF2	NM_004506	heat shock transcription factor 2	1.14418	10.6574	0.0233852
PDE6D	NM_002601	phosphodiesterase 6D, cGMP-specific, rod, delta	0.813888	10.4538	0.02341
PTPN3	NM_002829	protein tyrosine phosphatase, non-receptor type 3	0.947166	10.2715	0.0234554
GRM6	NM_000843	glutamate receptor, metabotropic 6	0.633901	10.8232	0.0235087
SFRP4	NM_003014	secreted frizzled-related protein 4	0.74355	10.3404	0.0236416
NDUFC1	NM_002494	NADH dehydrogenase (ubiquinone) 1, subcomplex unknown, 1, 6kDa	0.899682	10.5574	0.0236779
TMP21	NM_006827	transmembrane trafficking protein	0.600609	9.74946	0.0236846
MAP3K14	NM_003954	mitogen-activated protein kinase kinase kinase 14	0.84973	10.5103	0.0237684
MBD4	NM_003925	methyl-CpG binding domain protein 4	1.06735	11.0032	0.0238625
E2F3:500	NM_001949	E2F transcription factor 3	0.880263	9.7396	0.0239281
RAD51	NM_002875	RAD51 homolog (RecA homolog, E. coli) (S. cerevisiae)	0.624236	9.8887	0.0240485
SF3A3	UP_62		1.07394	10.4323	0.0241283
ADRA1D	NM_000678	adrenergic, alpha-1D-, receptor	0.640968	10.6251	0.024333
CTCF	IN_101		0.600313	9.37532	0.0243753
E2F1:500	NM_005225	E2F transcription factor 1	0.64542	10.4516	0.0245844
SFRS1	NM_006924	splicing factor, arginine/serine-rich 1 (splicing factor 2, alternate splicing factor)	0.600841	10.4348	0.0246476
T1A-2	IN_118		0.790659	9.67977	0.0246486
MLN51	NM_007359	cancer susceptibility candidate 3	0.585647	10.8932	0.0247149
NCK2	NM_003581	NCK adaptor protein 2	0.679488	10.4349	0.0248775
HSPE1	NM_002157	heat shock 10kDa protein 1 (chaperonin 10)	0.675208	10.5998	0.0250449
VAMP4	NM_003762	vesicle-associated membrane protein 4	1.22483	10.7897	0.0252796
QPCT	NM_012413	glutaminyl-peptide cyclotransferase (glutaminyl cyclase)	0.648656	10.7575	0.0253146
GP1BA	NM_000173	glycoprotein Ib (platelet), alpha polypeptide	0.771219	10.5225	0.0253504
LOXL2	NM_002318	lysyl oxidase-like 2	0.694548	10.879	0.0254078
NAGLU	NM_000263	N-acetylglucosaminidase, alpha- (Sanfilippo disease IIIB)	0.719469	10.8221	0.025677
CUGBP1	IN_100		0.771754	10.5391	0.0257161
RMP	IN_116		0.64049	10.6967	0.0257673
LIMD1	NM_014240	LIM domains containing 1	0.655931	10.7972	0.0257849
MGP	NM_000900	matrix Gla protein	0.622161	11.0119	0.026006
HCRT	NM_001524	hypocretin (orexin) neuropeptide precursor	0.715734	10.56	0.0261355
GGH	NM_003878	gamma-glutamyl hydrolase (conjugase, folylpolygammaglutamyl hydrolase)	0.626828	9.94302	0.0262871
TRIP13	NM_004237	thyroid hormone receptor interactor 13	0.748537	10.6047	0.0263276
RPC32	NM_006467	polymerase (RNA) III (DNA directed) polypeptide G (32kD)	0.693342	10.0197	0.0263293
KCND2	IN_16		0.584568	10.9466	0.0263616
NOTCH2	IN_40		0.636332	10.9842	0.026407
SFPQ	NM_005066	splicing factor proline/glutamine rich (polypyrimidine tract binding protein associated)	0.610229	10.37	0.0265061
CRABP1	NM_004378	cellular retinoic acid binding protein 1	0.666234	10.6778	0.0265862
DMAP1	NM_019100	DNA methyltransferase 1 associated protein 1	0.829918	10.1992	0.0266286
KIR3DL1	IN_16		0.736955	10.3304	0.0266743
LTB	NM_002341	lymphotoxin beta (TNF superfamily, member 3)	0.601584	9.55686	0.0267588
INPP5A	IN_19		0.638863	10.8701	0.0267677
GUCY1B3	NM_000857	guanylate cyclase 1, soluble, beta 3	0.609043	10.4583	0.0269063
DNAJA2	NM_005880	DnaJ (Hsp40) homolog, subfamily A, member 2	0.761592	9.87488	0.0269798
SMC4L1	NM_005496	SMC4 structural maintenance of chromosomes 4-like 1 (yeast)	0.652563	10.3032	0.0271698
HPRP4P	NM_004697	PRP4 pre-mRNA processing factor 4 homolog (yeast)	0.709225	10.7342	0.0272644
HSD3B1	NM_000862	hydroxy-delta-5-steroid dehydrogenase, 3 beta- and steroid delta-isomerase 1	0.560515	10.7012	0.0272766
SDHA	NM_004168	succinate dehydrogenase complex, subunit A, flavoprotein (Fp)	0.644117	10.7987	0.0274306
MDM2	NM_002392	Mdm2, transformed 3T3 cell double minute 2, p53 binding protein (mouse)	0.966436	10.4141	0.0275867
DIM1	NM_006701	thioredoxin-like 4	0.756671	10.5149	0.0280028
FPGS	NM_004957	folylpolyglutamate synthase	0.633812	10.6632	0.0282007
GJA3	NM_021954	gap junction protein, alpha 3, 46kDa (connexin 46)	0.660065	10.6918	0.0282035
PLA2G4C	NM_003706	phospholipase A2, group IVC (cytosolic, calcium-independent)	0.887284	10.592	0.028276
PSG4	NM_002780	pregnancy specific beta-1-glycoprotein 4	0.786569	10.5336	0.0283059
PLS1	NM_002670	plastin 1 (I isoform)	0.753555	10.5719	0.0285004
HNRPH2	IN_23		0.64794	10.5216	0.028512
GLO1	NM_006708	glyoxalase I	0.580867	10.996	0.028695
HTN3	NM_000200	histatin 3	0.638156	10.7901	0.0287779
DHFR	NM_000791	dihydrofolate reductase	0.844714	10.8987	0.0288254
FXYD7	NM_022006	FXYD domain containing ion transport regulator 7	0.737672	10.8359	0.0288572
RBBP1	NM_002892	AT rich interactive domain 4A (RBP1-like)	0.611273	10.6879	0.0289724
LAMB3	NM_000228	laminin, beta 3	0.597708	10.7297	0.0290648
UBA2	NM_005499	SUMO-1 activating enzyme subunit 2	0.620543	10.7107	0.029072
ZNF267	NM_003414	zinc finger protein 267	0.695468	10.9679	0.0293559
SERPINB3	NM_006919	serine (or cysteine) proteinase inhibitor, clade B (ovalbumin), member 3	0.895832	10.7805	0.0293804
PSMD1	NM_002807	proteasome (prosome, macropain) 26S subunit, non-ATPase, 1	0.591075	10.3289	0.0294382
CFDP1	NTF_106		0.595993	9.98797	0.0295216
GSK3A	NM_019884	glycogen synthase kinase 3 alpha	0.593288	10.3778	0.0295312
CLCN3	NM_001829	chloride channel 3	0.664398	10.0798	0.0295916
NIFS	NM_021100	NFS1 nitrogen fixation 1 (S. cerevisiae)	1.07915	10.6875	0.0296768
SUDD	NM_003831	RIO kinase 3 (yeast)	1.05105	10.7591	0.0297622
ENO2	NM_001975	enolase 2 (gamma, neuronal)	0.708385	10.0004	0.029916
PARVA	NM_018222	parvin, alpha	0.747238	10.3356	0.029927
RAB4	NM_004578	RAB4A, member RAS oncogene family	0.667276	10.7009	0.0299834
IF	NM_000204	I factor (complement)	0.55317	10.7497	0.030047
SERF2	NTF_95		0.8292	10.2741	0.0301901
PROML1	NM_006017	prominin 1	0.837435	10.6109	0.0302047
ARHGEF1	NM_004706	Rho guanine nucleotide exchange factor (GEF) 1	0.63161	10.2092	0.0302455
DDX5	NM_004396	DEAD (Asp-Glu-Ala-Asp) box polypeptide 5	0.621508	10.6257	0.0302922
PSG6	NM_002782	pregnancy specific beta-1-glycoprotein 6	0.827586	10.5287	0.0303708
TGM2	NM_004613	transglutaminase 2 (C polypeptide, protein-glutamine-gamma-glutamyltransferase)	0.575421	10.6075	0.030402
TPST1	IN_96		0.790719	11.0689	0.0304372
PSEN2	NM_000447	presenilin 2 (Alzheimer disease 4)	1.20937	9.68211	0.0305066
ITK	NM_005546	IL2-inducible T-cell kinase	0.699952	10.8419	0.0305634
MTP	NM_000253	microsomal triglyceride transfer protein (large polypeptide, 88kDa)	0.604207	10.8627	0.0305806
CTSC	NM_001814	cathepsin C	0.751412	11.254	0.0305938
H4FC	NM_003540	histone 1, H4f	0.62687	10.6946	0.0306165
RAB27A	NM_183236	RAB27A, member RAS oncogene family	0.889281	10.3169	0.0306338
CNOT2	UP_38		0.684022	10.7191	0.0306805
RAD9	NM_004584	RAD9 homolog A (S. pombe)	0.691655	9.50166	0.0307905
KIF3A	IN_81		1.49872	10.3203	0.0307954
LCN2	NM_005564	lipocalin 2 (oncogene 24p3)	0.651075	10.7344	0.0308277
CSN10	NM_005212	casein kappa	0.60041	10.7093	0.0308784
AKAP8	NM_005858	A kinase (PRKA) anchor protein 8	0.677893	10.4208	0.0308799
PIGC	NM_153747	phosphatidylinositol glycan, class C	0.745091	9.85833	0.0309658
MAGOH	NM_002370	mago-nashi homolog, proliferation-associated (Drosophila)	0.859638	10.7034	0.0310478
E2F3	NM_001949	E2F transcription factor 3	0.861227	10.6064	0.0312695
CCS	NM_005125	copper chaperone for superoxide dismutase	0.71736	10.9194	0.031298
H2AFO	NM_003517	histone 2, H2ac	0.648944	10.642	0.0313727
MCM3:500	NM_002388	MCM3 minichromosome maintenance deficient 3 (S. cerevisiae)	1.17412	10.6929	0.0314594
PROZ	NM_003891	protein Z, vitamin K-dependent plasma glycoprotein	0.78941	10.3938	0.0315651
DGKQ	IN_46		0.660424	10.7274	0.0316006
AKAP6	NM_004274	A kinase (PRKA) anchor protein 6	0.836975	10.6368	0.0316207
CPA1	NM_001868	carboxypeptidase A1 (pancreatic)	0.681579	10.5561	0.0318182
FBN1	NM_000138	fibrillin 1 (Marfan syndrome)	0.848986	10.1544	0.0318225
THPO	NM_000460	thrombopoietin (myeloproliferative leukemia virus oncogene ligand, megakaryocyte growth and development factor)	0.624681	10.4538	0.0318836
OPN1LW	NM_020061	opsin 1 (cone pigments), long-wave-sensitive (color blindness, protan)	0.819637	10.5649	0.0319426
XYLB	NM_005108	xylulokinase homolog (H. influenzae)	0.590642	10.9048	0.0320473
ARPP-21	NM_016300	cyclic AMP-regulated phosphoprotein, 21 kD	0.611085	10.1931	0.0320983
SCYA27	NM_006664	chemokine (C-C motif) ligand 27	1.21401	9.9937	0.032355
ITGB8	NM_002214	integrin, beta 8	0.629266	11.0347	0.0323704
CIRBP	NM_001280	cold inducible RNA binding protein	0.661248	10.4891	0.0325792
MAPT	NM_005910	microtubule-associated protein tau	0.575353	10.8568	0.032664
C2	NM_000063	complement component 2	0.611256	10.5768	0.032684
SP100	NM_003113	nuclear antigen Sp100	0.613267	10.7358	0.0327101
HCRTR1	NM_001525	hypocretin (orexin) receptor 1	0.556698	10.9214	0.0327738
PPP1R10	NM_002714	protein phosphatase 1, regulatory subunit 10	0.552475	10.3943	0.0327806
UCN	NM_003353	urocortin	0.738249	10.7428	0.0328333
MAGEA8	IN_10		0.551691	10.628	0.0329339
FGR	NM_005248	Gardner-Rasheed feline sarcoma viral (v-fgr) oncogene homolog	0.663576	10.7211	0.0329942
HNRPK	NM_002140	heterogeneous nuclear ribonucleoprotein K	0.597236	10.7933	0.0332143
SNAPC1	NM_003082	small nuclear RNA activating complex, polypeptide 1, 43kDa	0.617606	10.793	0.0332448
MYC	NM_002467	v-myc myelocytomatosis viral oncogene homolog (avian)	0.67865	11.0016	0.0333648
CSTF3	NM_001326	cleavage stimulation factor, 3' pre-RNA, subunit 3, 77kDa	0.654416	10.6848	0.0333707
LGALS9	UP_46		0.548367	11.141	0.0334228
PCMT1	NM_005389	protein-L-isoaspartate (D-aspartate) O-methyltransferase	0.592293	10.7333	0.0337964
CGTHBA	NM_012075	chromosome 16 open reading frame 35	0.710408	10.6301	0.0339176
GSA7	IN_89		0.652575	10.4391	0.0339594
P2RX7	NM_002562	purinergic receptor P2X, ligand-gated ion channel, 7	0.872582	10.806	0.0341022
ANPEP	NM_001150	alanyl (membrane) aminopeptidase (aminopeptidase N, aminopeptidase M, microsomal aminopeptidase, CD13, p150)	0.836963	11.1317	0.0341115
CYP2F1	NM_000774	cytochrome P450, family 2, subfamily F, polypeptide 1	0.535164	10.8975	0.0341768
VAMP1	NM_016830	vesicle-associated membrane protein 1 (synaptobrevin 1)	0.740899	10.9882	0.0341875
TGIF	NM_173209	TGFB-induced factor (TALE family homeobox)	0.825027	9.87354	0.0342333
ABH	NM_006020	alkB, alkylation repair homolog (E. coli)	0.928824	10.6477	0.0342771
EIF3S7	NM_003753	eukaryotic translation initiation factor 3, subunit 7 zeta, 66/67kDa	0.605044	10.2169	0.034301
FOXD1	NM_004472	forkhead box D1	0.802559	9.64692	0.0347084
HP	NM_005143	haptoglobin	0.76979	10.7789	0.0347769
GALC	NM_000153	galactosylceramidase (Krabbe disease)	0.607849	10.5101	0.0351068
NNT	IN_142		0.799717	9.44218	0.0351701
PTPRH	NM_002842	protein tyrosine phosphatase, receptor type, H	0.536051	10.6411	0.035236
RAB33A	NM_004794	RAB33A, member RAS oncogene family	0.924825	10.0966	0.0354649
TPM2	NM_003289	tropomyosin 2 (beta)	0.587747	10.677	0.0355311
FIBP	NM_004214	fibroblast growth factor (acidic) intracellular binding protein	0.559456	10.8113	0.0355434
AP1G2	NM_003917	adaptor-related protein complex 1, gamma 2 subunit	0.972648	10.5382	0.0355443
SERPINF2	NM_000934	serine (or cysteine) proteinase inhibitor, clade F (alpha-2 antiplasmin, pigment epithelium derived factor), member 2	0.638968	10.5635	0.0355831
PENK	NM_006211	proenkephalin	0.616655	10.6911	0.0356085
REPS2	IN_95		0.604087	10.3738	0.0356316
MC3R	NM_019888	melanocortin 3 receptor	0.548932	10.7006	0.035796
SYN47	IN_76		1.03092	10.5595	0.0359171
GFRA1	NM_005264	GDNF family receptor alpha 1	0.598973	10.3394	0.0359225
KRT15	NM_002275	keratin 15	0.585645	10.6831	0.0359838
PPARGC1	NM_013261	peroxisome proliferative activated receptor, gamma, coactivator 1, alpha	1.01008	9.76717	0.0360586
RSC1A1	NM_006511	regulatory solute carrier protein, family 1, member 1	0.739539	10.6633	0.0362287
BTN3A2	NM_007047	butyrophilin, subfamily 3, member A2	0.671813	10.3777	0.0362389
LLGL1	NM_004140	lethal giant larvae homolog 1 (Drosophila)	0.566337	10.5685	0.036248
SHC3	NM_016848	src homology 2 domain containing transforming protein C3	0.633638	10.66	0.0362809
HSPD1	UP_36		0.546212	10.6915	0.0362821
AIRE	NM_000383	autoimmune regulator (autoimmune polyendocrinopathy candidiasis ectodermal dystrophy)	0.852045	10.7154	0.0364507
DPM2	NM_152690	dolichyl-phosphate mannosyltransferase polypeptide 2, regulatory subunit	1.05718	10.2302	0.036611
OAS1	NM_016816	2',5'-oligoadenylate synthetase 1, 40/46kDa	0.590876	10.812	0.0367631
CLDN10	NM_006984	claudin 10	0.846027	10.2339	0.0368797
SDS	NM_006843	serine dehydratase	0.598059	10.0576	0.036964
PRPS2	NM_002765	phosphoribosyl pyrophosphate synthetase 2	0.692935	10.6915	0.036996
CABP1	IN_106		0.662125	9.62732	0.0370838
NEFL	NM_006158	neurofilament, light polypeptide 68kDa	0.781194	10.8543	0.0370898
ATP2B3	NM_021949	ATPase, Ca++ transporting, plasma membrane 3	0.658734	10.6842	0.0371483
LPXN	NM_004811	leupaxin	0.588841	10.3385	0.037167
PDE1C	IN_33		0.725342	10.3045	0.0373607
FXYD3	NM_005971	FXYD domain containing ion transport regulator 3	0.672543	10.9083	0.037648
NKTR	NM_005385	natural killer-tumor recognition sequence	0.625267	10.8428	0.037829
LTA4H	NM_000895	leukotriene A4 hydrolase	0.624773	10.7425	0.037856
ARHGEF4	IN_98		0.873292	10.8624	0.0380351
ERO1-L(BETA)	NM_019891	ERO1-like beta (S. cerevisiae)	0.633635	10.3851	0.0380906
NMB	NM_021077	neuromedin B	0.5825	10.8854	0.0380909
CDYL	NM_004824	chromodomain protein, Y-like	0.616326	10.2447	0.0381132
PDC	NM_002597	phosducin	0.711748	9.24928	0.0381143
INPP1	NM_002194	inositol polyphosphate-1-phosphatase	0.575882	11.0775	0.0381867
RPIP8	NM_006695	RaP2 interacting protein 8	0.554145	10.3454	0.0382765
MSRA	IN_7		0.637259	10.9259	0.03829
PFN2	NM_053024	profilin 2	1.17959	10.0453	0.038327
ARPC4	NM_005718	actin related protein 2/3 complex, subunit 4, 20kDa	0.721396	10.871	0.0383872
CHI3L1	NM_001276	chitinase 3-like 1 (cartilage glycoprotein-39)	0.805328	9.54369	0.0384382
MGST1	NM_145764	microsomal glutathione S-transferase 1	0.663412	10.7548	0.0384549
PRB4	NM_002723	proline-rich protein BstNI subfamily 4	0.595449	10.3675	0.038623
H6PD	NM_004285	hexose-6-phosphate dehydrogenase (glucose 1-dehydrogenase)	0.77682	9.68564	0.0386858
SSB	NM_003142	Sjogren syndrome antigen B (autoantigen La)	0.564258	10.7083	0.0387475
IFRD1	IN_134		0.620189	10.3254	0.0388076
DGKE	NM_003647	diacylglycerol kinase, epsilon 64kDa	0.554927	10.2994	0.038887
HPR	UP_32		0.620012	10.7958	0.0393428
LIFR	NM_002310	leukemia inhibitory factor receptor	0.620806	10.6603	0.0395338
DRD3	IN_53		0.627924	11.0773	0.0395405
REGL	NM_006508	regenerating islet-derived-like, pancreatic stone protein-like, pancreatic thread protein-like (rat)	0.511383	10.9753	0.0398339
KCNB1	NM_004975	potassium voltage-gated channel, Shab-related subfamily, member 1	0.518819	10.9044	0.0399971
M83	NM_021259	transmembrane protein 8 (five membrane-spanning domains)	0.730025	10.2721	0.0400823
RARB	NM_000965	retinoic acid receptor, beta	0.558818	10.7745	0.04011
SUCLG1	NM_003849	succinate-CoA ligase, GDP-forming, alpha subunit	0.785911	10.6692	0.0403751
MAPK8IP1	NM_005456	mitogen-activated protein kinase 8 interacting protein 1	0.604476	9.74633	0.0404232
TARBP1	NM_005646	TAR (HIV) RNA binding protein 1	0.540245	10.7568	0.0404693
MLANA	NM_005511	melan-A	0.731296	10.8935	0.0405017
TAF1A	NM_005681	TATA box binding protein (TBP)-associated factor, RNA polymerase I, A, 48kDa	0.576503	10.0103	0.0405179
IL1RL1	NM_003856	interleukin 1 receptor-like 1	0.622648	9.29055	0.0405659
REG1B	NM_006507	regenerating islet-derived 1 beta (pancreatic stone protein, pancreatic thread protein)	0.566766	10.7729	0.0405968
MAGEA12	IN_24		0.607904	10.8383	0.0406245
PAPSS2	NM_004670	3'-phosphoadenosine 5'-phosphosulfate synthase 2	0.582683	10.0436	0.0407194
HMG1	NM_002128	high-mobility group box 1	0.730974	10.4348	0.0407924
SRCAP	NM_006662	Snf2-related CBP activator protein	0.989047	10.3164	0.0408747
GCNT2	NM_001491	glucosaminyl (N-acetyl) transferase 2, I-branching enzyme	0.554499	10.6827	0.0410335
PRH2	NM_006250	proline-rich protein HaeIII subfamily 1	0.654213	10.5143	0.0410595
POU5F1	NM_002701	POU domain, class 5, transcription factor 1	0.618163	10.5662	0.0410966
LOC51146	NM_016161	alpha-1,4-N-acetylglucosaminyltransferase	0.978053	10.5359	0.0412019
DMD	NM_004006	dystrophin (muscular dystrophy, Duchenne and Becker types)	0.563072	10.7803	0.0412042
MMP10	NM_002425	matrix metalloproteinase 10 (stromelysin 2)	0.581034	10.5924	0.0412949
NDUFA6	NM_002490	NADH dehydrogenase (ubiquinone) 1 alpha subcomplex, 6, 14kDa	0.633913	10.7142	0.0413678
P12	NM_019896	polymerase (DNA-directed), epsilon 4 (p12 subunit)	0.585241	10.4083	0.0414607
H3FK	NM_003536	histone 1, H3h	0.685564	10.2177	0.0419248
PPAP2C	IN_83		0.795231	10.5171	0.0419265
MAGEA5	IN_4		0.661476	10.9961	0.0421178
PHYH	NM_006214	phytanoyl-CoA hydroxylase (Refsum disease)	0.726041	10.4226	0.0421895
ABCB6	NM_005689	ATP-binding cassette, sub-family B (MDR/TAP), member 6	0.77464	10.2691	0.0422319
SERPINB7	NM_003784	serine (or cysteine) proteinase inhibitor, clade B (ovalbumin), member 7	0.914207	10.6192	0.0422417
GOLGA5	NM_005113	golgi autoantigen, golgin subfamily a, 5	0.717158	10.6868	0.0422769
BMP4	NM_001202	bone morphogenetic protein 4	0.650298	10.5934	0.042314
CRYBB1	NM_001887	crystallin, beta B1	0.567369	10.4096	0.0424657
MASA	NM_021204	E-1 enzyme	0.704235	10.6572	0.0425614
GLRA2	NM_002063	glycine receptor, alpha 2	1.09191	10.3405	0.042568
GUCA1B	NM_033553	guanylate cyclase activator 2A (guanylin)	0.572809	10.8296	0.0427602
TPT	NM_014317	trans-prenyltransferase	0.528372	10.8266	0.0428067
OMP	NM_006189	olfactory marker protein	0.550256	10.8255	0.0428123
HSA6591	NM_014487	zinc finger protein 330	0.672202	11.0034	0.0428159
SIAT4B	IN_19		0.56691	10.3527	0.0429684
JPH3	IN_171		0.673632	10.9413	0.0429923
PNLIPRP2	NM_005396	pancreatic lipase-related protein 2	0.573185	10.5952	0.0431598
PNR	NM_003967	putative neurotransmitter receptor	0.747813	10.3519	0.0434005
RAP2B	NM_002886	RAP2B, member of RAS oncogene family	0.709296	9.41774	0.0434829
IL13RA2	NM_000640	interleukin 13 receptor, alpha 2	0.695488	10.6409	0.0439449
SLIT3	IN_40		0.713205	10.6995	0.04395
SFRS3	IN_139		0.501925	10.7659	0.0441297
CLU	NM_001831	clusterin (complement lysis inhibitor, SP-40,40, sulfated glycoprotein 2, testosterone-repressed prostate message 2, apolipoprotein J)	0.635894	10.362	0.0441387
ASAH	NM_004315	N-acylsphingosine amidohydrolase (acid ceramidase) 1	0.625133	10.6304	0.044164
RANBP9	NM_005493	RAN binding protein 9	0.577593	10.4621	0.0442435
ZNF259	NM_003904	zinc finger protein 259	0.779013	10.6769	0.0442862
HYAL2	NM_003773	hyaluronoglucosaminidase 2	0.617687	10.1802	0.0443023
TBX1	NM_005992	T-box 1	0.52187	10.76	0.0443331
MPDZ	NM_003829	multiple PDZ domain protein	0.586902	10.3094	0.0446636
ZNF274	NM_016324	zinc finger protein 274	0.58817	10.5695	0.0446906
JRKL	NM_003772	jerky homolog-like (mouse)	0.829271	10.1317	0.0448791
CCNA2:950	NM_001237	cyclin A2	0.598538	10.4835	0.0450589
PRCC	IN_20		0.635322	10.6277	0.0452559
MAPKAPK5	NM_003668	mitogen-activated protein kinase-activated protein kinase 5	0.52162	10.6297	0.0454212
LOC51226	NM_016429	coatomer protein complex, subunit zeta 2	0.502537	9.56548	0.0454377
PIN1L	NM_006222	protein (peptidyl-prolyl cis/trans isomerase) NIMA-interacting 1-like	0.965273	9.33377	0.045512
PDXK	NM_003681	pyridoxal (pyridoxine, vitamin B6) kinase	0.675085	10.8165	0.0456814
MMP3	NM_002422	matrix metalloproteinase 3 (stromelysin 1, progelatinase)	0.647484	10.7142	0.0457838
K-ALPHA-1	NM_006082	tubulin, alpha, ubiquitous	0.682235	9.50185	0.0457981
EDNRB	NM_003991	endothelin receptor type B	0.690362	10.4717	0.0458073
ECHS1	IN_53		0.496236	10.5334	0.0458474
SLC1A7	NM_006671	solute carrier family 1 (glutamate transporter), member 7	0.627493	9.97782	0.0459167
IL6	NM_000600	interleukin 6 (interferon, beta 2)	0.672982	10.3161	0.0459394
SLAM	NM_003037	signaling lymphocytic activation molecule family member 1	0.524682	10.8087	0.0459797
SNRPG	NM_003096	small nuclear ribonucleoprotein polypeptide G	0.83418	10.3839	0.046235
GCP2	NM_006659	tubulin, gamma complex associated protein 2	0.871684	10.4146	0.0463355
FACTP140	NM_007192	suppressor of Ty 16 homolog (S. cerevisiae)	0.580051	10.2437	0.0464398
LOC51657	NM_016086	map kinase phosphatase-like protein MK-STYX	0.648696	10.8506	0.046504
GLP1R	NM_002062	glucagon-like peptide 1 receptor	0.555858	10.5511	0.0465193
MAG	NM_002361	myelin associated glycoprotein	0.513917	10.6775	0.0466305
KCNMB1	NM_004137	potassium large conductance calcium-activated channel, subfamily M, beta member 1	0.529821	10.8727	0.046636
TCP10	UP_139		0.64738	10.1421	0.0466397
TGM5	NM_004245	transglutaminase 5	0.569199	10.5205	0.0466945
HMMR	NM_012484	hyaluronan-mediated motility receptor (RHAMM)	0.514483	10.9966	0.0468042
TNK1	NM_003985	tyrosine kinase, non-receptor, 1	0.880713	10.7761	0.0468378
FUT1	NM_000148	fucosyltransferase 1 (galactoside 2-alpha-L-fucosyltransferase)	0.57956	10.5501	0.0468447
LOC51673	NM_016140	brain specific protein	0.645644	10.896	0.0470264
MAGEA4	IN_10		0.636104	11.0032	0.0470278
MGAT4A	IN_87		0.613686	10.2248	0.0470568
DHFR:500	NM_000791	dihydrofolate reductase	0.617039	10.8594	0.0471744
TPM1	UP_121		0.50958	10.2383	0.0473468
SOX20	NM_006942	SRY (sex determining region Y)-box 15	0.652087	9.32079	0.0477745
SNRPB2	NM_003092	small nuclear ribonucleoprotein polypeptide B''	0.595029	10.7059	0.0479452
SLC17A3	NM_006632	solute carrier family 17 (sodium phosphate), member 3	0.670092	9.10902	0.0479616
AMPD3	NM_000480	adenosine monophosphate deaminase (isoform E)	0.695365	10.3443	0.0479956
RTN3	NM_006054	reticulon 3	0.658489	10.5788	0.0480001
CEACAM7	NM_006890	carcinoembryonic antigen-related cell adhesion molecule 7	0.507955	10.9838	0.0480657
GPR17	NM_005291	G protein-coupled receptor 17	0.511738	10.5079	0.0481977
GPT	NM_005309	glutamic-pyruvate transaminase (alanine aminotransferase)	1.14952	9.87545	0.0482533
PDE6C	NM_006204	phosphodiesterase 6C, cGMP-specific, cone, alpha prime	0.515365	10.4408	0.0485651
G10	NM_003910	maternal G10 transcript	0.700703	10.2947	0.048796
TGFBR3	NM_003243	transforming growth factor, beta receptor III (betaglycan, 300kDa)	0.512628	10.8697	0.0489527
LAMC1	IN_20		0.6384	10.4557	0.0489634
GUK1	IN_54		0.784311	10.4787	0.049187
RASA3	NTF_87		0.757199	9.53924	0.0492646
BLCAP	NM_006698	bladder cancer associated protein	0.628465	9.70363	0.0492856
GALT	NM_000155	galactose-1-phosphate uridylyltransferase	0.524825	10.6255	0.0493699
HRH3	NM_007232	histamine receptor H3	0.940934	9.78592	0.0493909
RDS	NM_000322	retinal degeneration, slow	0.515905	10.8934	0.0495161
ZNF264	NM_003417		0.824186	10.5573	0.0495332
STAC	NTF_53		0.616477	10.4144	0.0496714
HLA-B	NTF_30		0.652741	10.4757	0.0497364
