# Supplementary material for: Protein-Binding Microarray Analysis of Tumor Suppressor AP2α Target Gene Specificity
Source: PLoS One. 2011 Aug 18;6(8):e22895. doi: 10.1371/journal.pone.0022895 (PMC3158074; doi:10.1371/journal.pone.0022895)
Supplement: Table S7 — Network associated with disease generated by IPA using the 149 genes differentially regulated in normal versus cancer tissues nuclear extracts. (XLS) [file pone.0022895.s012.xls]

## Sheet: Sheet0
Table S7: Disease-related networks of genes differentially bound by AP2a when comparing datasets generated with the normal and cancer tissues
Category	Molecules
Genetic Disorder	TM9SF2, NKX2-1, CEL, CRYBA4, CPLX2, ZWINT (includes EG:11130), TNFSF13B, GLRA2, GPR44, CPT1A, TRIM21, MTHFS, FGF9, PF4, TTC3, IL18, PCSK1, POU2F1, CCL4, S100B, LOXL1, MANF, ALAS2, SYN3, POLR2I, LDHA, HSPB1, CHST6, ATP6V0A4, SMS, CYP46A1, SUMO3, NME1, APOA4, MYH8, PRKCZ, SLCO1C1, KCNA4, CD52, TADA3, TUBA8, RNPS1, RPS6KB2, MCCC1, XCL1, CFH, RXRB, GATM, SLC20A1, TRIP13, SLC9A3R1, NELL2, TRDN, MGAT5,…
Cancer	SMS, NME1, FBXL7, MYH8, TPR, PRKCZ, NKX2-1, KCNA4, CD52, TUBA8, RPS6KB2, ZWINT (includes EG:11130), CFH, IDH3A, RXRB, TNFSF13B, TRIP13, MIF, CDC37, SLC9A3R1, SEC24B, PF4, USP9X, KIF3A, TTC3, HNF1B, IL18, CCL4, PCSK1, LOXL1, CAT, TLE3, MANF, BMP6, CHI3L1, ADRA1A, LDHA, HSPB1
Infectious Disease	ATP6V0A4, CHST6, SLC20A1, CYP46A1, PF4, PSMC4, TM9SF2, KIF3A, TTC3, IL18, CD52, CCL4, RNPS1, TUBA8, XCL1, ARPC1A, DUSP12, RXRB, POLR2I, ADRA1A
Endocrine System Disorders	CEL, HNF1B, MIF, UCP3, IL18, PCSK1
Developmental Disorder	HNF1B, CDC37, IL18, PCSK1, RNPS1, FGF9, PSMC4, DUSP12, KIF3A, POLR2I, TTC3
Reproductive System Disease	SMS, CDC37, NME1, FGF9, PRKCZ, HNF1B, CD52, IL18, KCNA4, PCSK1, CCL4, TUBA8, LOXL1, XCL1, CFH, RXRB, LDHA, TNFSF13B, ADRA1A, HSPB1
Connective Tissue Disorders	MIF, IL18, CCL4, TNFSF13B, DEF6
Inflammatory Disease	CD52, GPR44, MIF, IL18, CCL4, CAT, CFH, RXRB, ADRA1A, TNFSF13B, DEF6
